# Supplementary material for: Linkage mapping and expression analysis of miRNAs and their target genes during fiber development in cotton
Source: BMC Genomics. 2013 Oct 16;14:706. doi: 10.1186/1471-2164-14-706 (PMC4007520; doi:10.1186/1471-2164-14-706)
Supplement: Additional file 1: Table S1 — Source of miRNA sequences and distribution in the scientific literature. [file 1471-2164-14-706-S1.xls]

## Sheet: Sheet1
Sequence sources	MiRNAs
	No. of download sequences	No. of designed primers	No. of primers after removing duplicates
Barozai et al.2008	11	6	6
Kwak et al.2009	2	2	2
Pang et al. 2009	32	19	17
Qiu et al. 2007	37	34	32
Ruan et al. 2009	8	4	4
zhang et al. 2005	15	8	7
Zhang et al.2007	17	15	15
http://www.mirbase.org/	1	0	0
Total	123	88	83
