# Supplementary material for: Linkage mapping and expression analysis of miRNAs and their target genes during fiber development in cotton
Source: BMC Genomics. 2013 Oct 16;14:706. doi: 10.1186/1471-2164-14-706 (PMC4007520; doi:10.1186/1471-2164-14-706)
Supplement: Additional file 2: Table S2 — Characteristics of 83 pre-miRNA primers in this study. √: Polymorphic primers; ×: No polymorphic primers: The primer was not mapped on the chromosome. [file 1471-2164-14-706-S2.xls]

## Sheet: sheet1
Pimer name	Polymorphism primer	chromosome	Forward primer sequence	Reverse primer sequence	Seq ID
miR2949a-AI054573	√	-	CACAATTAATGATGCTGCTC	GAAAAAGAAGAAGCTTACCTGA	AI054573
miR157b-CO076888	√	Chr23	AATAGTGCGTAGGTGTAGGG	GAAAAGGTAAGAGTGGCTTG	CO076888
miR160a-CO106264	√	Chr15	AGAATTCGTAACTGCACCAT	CTAACCTTTACAGGCAGGAA	CO106264
miR166-DQ908436	√	Chr13	ATACGGGAAGGTGATAGGAC	CGTTGGAGTTAGGAAAAGC	DQ908436
miR482a-DR457519	√	Chr04	GTTAAAGAGGGAAAGGGAGA	GCAACGAGTGCTAGAAAGAG	DR457519
miR414e-DW486031	√	-	CCGTGAATCCTCTTCATCT	CCCAAAAATACTCCTTTCAA	DW486031
miR397a-DW490000	√	Chr04	GGCAATCTTGAAAAAGAGC	TGAAGCAGTGATCAATGAAG	DW490000
miR156c-DX535560	√	Chr23	TGTTTTGCAATGACTAATGC	TCGCCTGTTATCGACTAACT	DX535560
miR396a-DX562190	√	Chr16	ATAGCTTTTGTCCAAACTCG	TGAAGACCACGAAGAGTAAAA	DX562190
miR479-ES809290	√	Chr26	TTTGTGGGAGGAGTAGACAC	CAGATCAAAGAAATGGATGG	ES809290
miR2949b-EV497941	√	-	AGGTTGTAAACGAAGCAATG	AAAAAGAAGAAACTCACCTGAA	EV497941
miR2947-TC109941	√	Chr01	TTGAAGTTCCTTTTTGTTCG	TAATGCTGCAATTCTCTTCC	TC109941
miR169-AI730325	×		GCCTCCCTACCATACTTCTC	GCAATATGACGAAGAAGAGC	AI730325
miR413-AW187128	×		ATGCTGATTTTGAGATGGTT	AAATGGAACTTTTGAACACC	AW187128
miR399a-AY632360	×		GCCTGATGGGATTCATCTAT	CTGGTAGACACTGAACAGCA	AY632360
miR164-BF270853	×		AATTTCAATGCCAAGAAAA	GAGAAGAAAGGGTTTGAAGC	BF270853
miR160-BQ401391	×		GAAAACCAGATGGAAACAGA	ACCCAGACATTTCCTTTCTT	BQ401391
miR398-CO070687	×		ATCTTAAACGCAGGAAGTCA	CAAGTACTTCCATTGCAAATC	CO070687
miR172a-CO080218	×		CAGATCAGCCTATTTTCTGG	AGGAGGGGTAGCTGAGAAT	CO080218
miR157a-CO082782	×		GGTGTTGGTTGAAGAGGAG	AAACCACAAACAACAAAACC	CO082782
miR160b-CO095743	×		GGCTGTCCGTTAGTTTTATC	CACTGCCATCTAACGAACTA	CO095743
miR172b-CO099417	×		AGGAGGGGTACCTGAAAAT	CCAAATGAATAACGGAAAGA	CO099417
miR157c-CO105970	×		CTCACAAGAAACCCAGGAT	TTTTGCCGAAATATGATGTA	CO105970
miR160a-CO106199	×		GTCAAGCAACCCATTATGTT	ACTGTCTGTGTGCTTTGTCA	CO106199
miR171-CO129257	×		AAAGTAAAAAGCAGCCCTTA	TCAACAATTGCTTCATCAAA	CO129257
miR482b-CO497785	×		TCCATAGGACCCCTTAAAAT	AAATAGTGGGGTTAATTGGAG	CO497785
miR414a-DR452834	×		TAATGATTCAGATGCAGACG	CACCTTTTCTCTTTCCCTTT	DR452834
miR164-DR461140	×		ATGCAGTTGCAGATTCAGTA	GTCACTTCCTTTGCTTTCTG	DR461140
miR482c-DT050782	×		TAACCCTGTGGGGATTAAC	TGCTGGAGAAATTATTCTATTG	DT050782
miR472-DT527030	×		GCTTTGGTAGTTTGATGGAG	CAGCAGAGACTTTAGGAGGA	DT527030
miR157-DT558905	×		CAACAGTGTAGCAGGTTTCA	GGAGTCCAAGAATCAACCT	DT558905
miR395a-DT567568	×		CCCCAAATCCTAATTTCTTC	AAGCATCGTTATTTCCGTTA	DT567568
miR414b-DT574146	×		AAGAGGAAACTCAAATGACG	GAGAATCCCAAACAATGAAA	DT574146
miR390a-DW238152	×		ACCAACATTGGGGTTTTT	TGTTCCTTTTTCGGCTAAC	DW238152
miR162-DW493971	×		ATGGAAAATTTTTAGCGTTG	AAAAAGAATTTCTGCAACCA	DW493971
miRNVL2-DW497660	×		TGATGCAGTTCAGTATTCCA	CTTGAACAGAGTCAGGAAGG	DW497660
miR398-DW498056	×		TAGCCAAGATGGTTTACCC	GAAGAACGGCTTAAACTGC	DW498056
miR395b-DW501342	×		GCGAAGGAGAAATAGAGAGTC	CAACCTTGCCTTCATATGTT	DW501342
miR396b-DW501664	×		AAAACATGGCTCTCTTCGTA	CTTTGACTTTGACCCTGTTT	DW501664
miR166-DW502146	×		GTTTTTAGGGGAGCATTCAT	GGAGTTACATATGGGAGCAA	DW502146
miR396c-DW502876	×		TGGTAGCGATAAGAGGAAAA	TTTTGACCTTGACTTTGACC	DW502876
miR171-DW507416	×		TCTTCTTTTCATGCATTTGA	ACAACAGGAAGAAGAGCTTG	DW507416
miR156a-DW508467	×		GGAGAGGAAAAACAAGTGAA	AGCAGTATAGCAGGCAGTTT	DW508467
miR408-DW508983	×		CCCTACTACTTCGTTTGTGG	AAGAAACATGAACGGATCAC	DW508983
miR399b-DW509341	×		AGATGCTGGAAGCAAGATAG	TGCAAACAAGTTATGATGAAA	DW509341
miR399a-DW510913	×		GGCAGGTAGATGATAACTCC	AAATCCTCGCGAATATTACT	DW510913
miR414d-DW514431	×		ACCATCACATCCTAGGACAA	AGCTACTGCACAAGCAGAAC	DW514431
miR414c-DW514432	×		CGGTACATGTTTCGGTAGAT	TATTGAACGGCGGTATATTT	DW514432
miR2950-DW514754	×		AAATTTTGAAATCCCTGCTT	TTTTCAGAAACCTGGAAGAA	DW514754
miR394-DW517361	×		GGGTTCTTAGAGGCTTTGTT	AAACATGAAAGGGTGAAGG	DW517361
miR2948-DW517596	×		TTCAGCTTCCTCCATCTATC	GCTCTCAGTTGCTGTTCTCT	DW517596
miR390-DW518164	×		AGGAGAAAAATGCAGTAACG	TCCAGTATGGAAGAATCTGTT	DW518164
miR482d-DW520352	×		CAAGTACAAGACGGGATGAT	CACTCCAACTCCTGATGAAT	DW520352
miR156a-DX383155	×		AAAACAAGAAGGGGGTTCTA	AGCAGCTGGTCTTTACACAG	DX383155
miR396b-DX383236	×		AAATCGAAGGTAATCAAACCT	TCCGAAGAAGAAGAAGAAGA	DX383236
miR414a-DX383852	×		TTTCAAAATTAAAGTCAAATCG	CCTAAAGTACCGGTGTATGG	DX383852
miR414f-DX385247	×		AACGGAGAAGTCCATGATTA	TCCTCTTCTTCTTCCTCCTC	DX385247
miR171-DX398301	×		AATTCATTGCTTCCAAGATG	TATTGCCTGAAGCTCTGACT	DX398301
miR393-DX400113	×		TCATGATTTTTACGATGACCT	TGTGCTTAATATCTAGAGCATCTG	DX400113
miR169a-DX401397	×		CAGTGTTTCAAAGTGTCGTG	CTAGCATGAATGAAAACAGC	DX401397
miR169b-DX401397	×		AGCCAAGTAATGATGGAGAA	AGAGAAAGGGTCTAGCATGA	DX401397
miR413-DX406164	×		TTGCAGCAGAAGAACAGATT	CATAATTCAACATCCCAAGC	DX406164
miR390-DX495484	×		ATCAAAAGATGCCGATTAGA	GATTAGATCCACAACCGAGA	DX495484
miR156b-DX524817	×		TGAAAATTTTTGTTTCCAAAG	GCCTCGTTGTCATACACTTC	DX524817
miR415-DX528271	×		TTGGAAAGGTATTGGAGTTG	TGAAAATGAGAGAGGAAATGA	DX528271
miR167-DX530709	×		AGTGTGCCCTACAAATTAACA	AAACGTTCAAGGTATGCACT	DX530709
miR407-DX536082	×		AACCACAGAAAGGAGAGAGA	CAGCTTTGTGGAGAAATGAT	DX536082
miR397b-DX537979	×		CGGGTTAGATGAAGTTAGGA	TGTATAGCCTCCGATCAGTC	DX537979
miR395d-DX543072	×		TGCCTAAGCATATAACCACA	GCCTTCATATGTTCAGCTTT	DX543072
miR417-DX547211	×		TAGTGTGGGGAATAGTTGGT	CCCTACAACCCAAATTAACA	DX547211
miR400-DX547812	×		AAGCAATTATCACCTTGTTCA	AGAGAAGAATTAATGGAAGAGG	DX547812
miR400-DX549602	×		TGTTGGTTTGTAGATTATTTTGA	CCATAAATCCCCATTTAACA	DX549602
miR395c-DX556947	×		TAAGAAATGGAATGCTTGGT	TTACATGGTATTGGGAAAGC	DX556947
miR394-ES802173	×		TCGTGTCTCAGTGGTGAATA	AGACGAAAGCTGGAAGAAA	ES802173
miR393-ES827656	×		TATTCCTAGTGCAGGTGGAG	GATGAGCTAGCTTACCAGGA	ES827656
miR827-EY197082	×		ATGCAAGATTGGATATGCTC	ACACTTGATGCAATAAGAGGA	EY197082
miR167-GU190713	×		ATAATGCAAGTTCCAAAGGA	CTTCTCTTTTTCTGGTTTG	GU190713
miR827-TC100384	×		TGGATATGCTCTTTCTGCTT	GGGAAGAATGTTGATTGAAA	TC100384
miR162a-TC101648	×		TTTTATGAGAGCATGGAAAA	AAGAATTTCTGCAACCAAAA	TC101648
miR482-3'-TC106817	×		CTACCTCTTTTTCGCCAGAT	ACTGCAGGAAATGATGAAAC	TC106817
miR827-TC107389	×		ACATGCAAGATTGGATATGTT	AATGTTGATTGGAAAAGGTG	TC107389
miR393-TC118931	×		TTCCAAGCCTATTCCTAGTG	AGGGAAAAGGGTTGATAAAA	TC118931
miR172-TC124126	×		AATGCTATGATGATGGTGGT	AGCATTTGCTTGTAAATTGG	TC124126
