# Supplementary material for: Linkage mapping and expression analysis of miRNAs and their target genes during fiber development in cotton
Source: BMC Genomics. 2013 Oct 16;14:706. doi: 10.1186/1471-2164-14-706 (PMC4007520; doi:10.1186/1471-2164-14-706)
Supplement: Additional file 3: Table S3 — Characteristics of 1,255 target primers in this study. √: Polymorphic primers; ×: No polymorphic primers. -: The primer was not mapped on the chromosome. [file 1471-2164-14-706-S3.xls]

## Sheet: sheet 1
Primer name	Polymorphism primer	chromosome	Forward primer sequence	Reverse primer sequence	Seq ID
T-AI727192	√	Chr18	GTAACCCACAAGACGTCAAT	TTCCTTCTCTAGCTCCGATA	AI727192
T-AI729015	√	Chr13	TCAGCTTAGAAGACTGCACA	GAAACCTTCTTCCAACTCAA	AI729015
T-AW730829	√	Chr19	AGTGCTATCCAAACAATTCG	TGAGCAAGGTCCACTATCTC	AW730829
T-BE051966	√	Chr18	GTTTTTGAGGAATCTCAGGA	GCAATCGGTTGAGGTAGTAA	BE051966
T-BE055359	√	Chr25	CATCCACTGATCCTCAGATT	GCTTGGTTGTGCTTAGTGTT	BE055359
T-BF268638	√	Chr13	TGATTCTTCCTCGGATACAG	ATTACTCCGATGACCATCCT	BF268638
T-BF270009	√	Chr25	GTGCTCAAAGAAAATGGAAG	TGCATACAATTTCACACCTC	BF270009
T-BF270826	√	Chr11	ACCAGGAAAAGGACAGTCTAC	ATACCCAGCAGTTTCTTCAA	BF270826
T-BF271410	√	Chr13	CCCTCAACTTAGAAGACTGC	TGAATCCTTCATTCCAACTC	BF271410
T-BF272143	√	Chr05	AGATCCAAACTCACATGGTC	CTGCTACGGTTCAAAGAAAC	BF272143
T-BF273323	√	Chr10	GAGGATGAGAGTGGTTCTGA	CCATCTGTCTTCTGAGGTGT	BF273323
T-BF275332	√	Chr08	GTTTCCTTACACGTGGAGAC	CATGCATCTCTCATGCATAC	BF275332
T-BF277138	√	Chr21	TCTTCCTTTTCTTCCTTTGA	CAAACCCAGAAAACAAAAAC	BF277138
T-BF279128	√	Chr04,Chr22	GCAGTAGTGCAAGATGATGA	TTTTCTTTTATTCGCCTTTG	BF279128
T-BF279189	√	Chr05	CCAATTAACAAAGGAACTGG	GCAAAGAAATGCTACCAAAT	BF279189
T-BM359739	√	Chr23	AGCCCTTATACAAACTGCAA	GAAATTGTCCGTCTTCAAGT	BM359739
T-BQ401375	√	Chr24	CATCGGACTACACTCGATTT	GTACGATTCGGTTCTTCGT	BQ401375
T-BQ402265	√	Chr18	GAACCATTACTTGATGATGATG	TTAGGCTTTTCTTCTGGTGA	BQ402265
T-BQ403752	√	Chr07	CAGATTTCTGAAGAGGGCTA	AAGAACAGCCTTGAGTTGAG	BQ403752
T-CA993929	√	Chr12	CACTTTCAGCTACAGGCTTT	TTTCCCTTGTCTATTGATGC	CA993929
T-CA997822	√	Chr24	GCTCGTCCCAATTACTAAAA	GCAATATGGGACTCATCATC	CA997822
T-CD486108	√	Chr22	TTCCTGTGTGTTTCGTCTAA	AGATCTCAAGCACCAAGAAC	CD486108
T-CO070118	√	Chr25	GGGATACCCACCATAACC	GAGCCTGTTGGAAAGAATAA	CO070118
T-CO074229	√	Chr24	TTAAAAAGGGGAAAAAGGTT	GTTTCCAAAGGGGGAAAA	CO074229
T-CO075128	√	Chr17	GGAAGGATGTTGATAGTGGA	TGTAAATCTCAGCCCAATCT	CO075128
T-CO075666	√	Chr20	CACCTCCATTGCTACTTGTT	AGGGATAGACAAGGAAGGAG	CO075666
T-CO077595	√	Chr15	CTGCAAAATCTGAAGGAAAT	ACCCCATTGCTTAGTATCTTC	CO077595
T-CO078480	√	Chr13	GGTTTTTAACTGATGCCTGT	AGTATGAAACCAGGCGTTTA	CO078480
T-CO079328	√	Chr21	ACTGGTCAGGTTGTAGCTGT	TAATGGAGGTGATCTTCCAA	CO079328
T-CO081596	√	Chr22	GTTTGTAAAGCTGACCCTTG	TAACCTGAAATTGTGGCTCT	CO081596
T-CO084623	√	Chr02,Chr17	CGAAAGAGAATGGTGTAAGG	TCAAGTCCGTCGAATTTAGT	CO084623
T-CO090787	√	Chr24	CAAGACGGAGAAAGCTCTTA	AAAACCAATGAAGCTGGTC	CO090787
T-CO092314	√	Chr02,Chr17	TTCCGGGTTTGATTTTATAG	CCGGTGAGAAGAGATAAAAG	CO092314
T-CO095019	√	Chr26	CAAACAACATGCCTCTGTTA	CGAAGTCGATTTCTCTTCTC	CO095019
T-CO096924	√	Chr18,Chr25	AGGTAACAGGTGATGAACCA	CATTACAATTAAGCCCCAAG	CO096924
T-CO108588	√	Chr22	GTTTGGCACTCTTTTAGGTG	TTACCCCACACAAAATAACC	CO108588
T-CO108738	√	Chr09	CTTCGAAAAGAAAAGCAAAA	TCAGCGAAGATTCTCTCAAT	CO108738
T-CO108872	√	Chr10	ATGGTTCTGACAAGGAAATG	AGAAAACAAAAGGGTCCACT	CO108872
T-CO114183	√	Chr02,Chr14,Chr14	TTTTTAGCAGCAACCTTTTC	CAGAGGAAGAGAAGCCAGTA	CO114183
T-CO117159	√	Chr12	CTGCCAATCTCAAATTACCT	CTATTATGGCACTCATGCTG	CO117159
T-CO125338	√	Chr26	AAGAACTTAATGGGGGAAAA	AACTTAAAACCCCAAAATCA	CO125338
T-CO125874	√	Chr25	AGTATGATCCCTCCGGTTT	CCGTGGGAATATAGTTTGG	CO125874
T-CO127222	√	Chr21	GTTGTCATCCCACTTTGAAT	GTTTGATTACCCTGTGAAGC	CO127222
T-CO127262	√	Chr14	GGAAAAGGAAAAACAAATGA	CCATAGGTATCCCGTTCATA	CO127262
T-CO127764	√	Chr13	GATCCAAGAACCCATAAACC	AACCTCTTGTTGGTGTTGAT	CO127764
T-CO128665	√	Chr17	TCCAAGCAACAATAATTTGA	AATCATCGCAGTCAGGTAAC	CO128665
T-CO128820	√	Chr18	ATGGGTCCATGTTTTGAGT	GTGACTCTTTTGGACTCAGC	CO128820
T-CO130399	√	Chr06,Chr25	TGATGACGACGATGTAGAAG	CAGTTGCTCTTGCTTTCTTT	CO130399
T-CO132389	√	Chr26	CACAATGACAGCTACCCTTT	TCTTAACCTCGGTATTTTCG	CO132389
T-TC27391	√	Chr13	GAGTCTGATTCCGATACCAA	GTGAAAGTTCTTTTGCCTGA	TC27391
T-TC27422	√	Chr01	CAGTTACTTCGGCTGCTATT	TAATTAAACATCCCCCACCT	TC27422
T-TC27435	√	Chr24	TTCAAGGACCTCGATTACC	TGCTCTTCTTTTTCTCCTTC	TC27435
T-TC27530	√	Chr07	GGATAACTTGGTTCGTTTCA	GGTCAATGATCCACCTAAAA	TC27530
T-TC27775	√	Chr15	TAAACCTCCTCCAAAGAACA	CCTCTTCATCCTCAGACTCA	TC27775
T-TC27969	√	Chr21	CCTGGTGACAGCTAAAAGTT	CGCAGACAATGGTAACAATA	TC27969
T-TC28098	√	Chr12	GGTGCTAGGACTATGGATGA	CAATTTCTGCAGGACTTTTC	TC28098
T-TC28633	√	Chr19	AGGCTGATGAGAACAAAGAG	CCATTCTCTAGTGCCTTAGC	TC28633
T-TC28815	√	Chr25	AAAGACCAAAGCAGACAAGA	CAACAGGAGACATGAAGTGA	TC28815
T-TC29138	√	Chr13	TGCTTACATACAGGGAGGTT	AGGAAGCAAAATGAGAATGA	TC29138
T-TC29149	√	Chr05	GTCTTGAGAAAGATGGTTGG	CTCCACAACTCGAGACTCTT	TC29149
T-TC29191	√	Chr18	AAGTTCTGGAAAAGTGCTGA	ATCTTGCTGTGAAATCCTGT	TC29191
T-TC29212	√	Chr11	GATAGCCTGAAATTTGCTGT	CATGATCCAATGACTACGAA	TC29212
T-TC29682	√	Chr05	AAGTCTCAGCAATCACAACC	TTCGTTGACGGTCTTATCTT	TC29682
T-TC29762	√	Chr12	AGCACACGTCCTTCCTATC	CACTCACTCACTCCCTCACT	TC29762
T-TC29763	√	Chr13	ATATATCTCGTGCAGGCAGT	ACCCTTATTCCTGGATCAGT	TC29763
T-TC29779	√	Chr26	GTCGAAAATGGTGTTTGACT	AGGCCGAGGTTGTAATAATC	TC29779
T-TC29836	√	Chr18	TTCCGACAACCTTCTGTATC	CTCCCAATCAAAAGTTATGG	TC29836
T-TC30217	√	Chr14	ATAACCCTTGCTCCACTTTT	ACTCAAGGTCAGTAGCAACG	TC30217
T-TC30254	√	Chr04	AATCTTGGCTTGGATTCATA	ATGGAGAATTCCTTCTACCC	TC30254
T-TC30287	√	Chr26	CAAATCCCATACCTTGAAGA	AGAGGACTGGTACTGAGCTG	TC30287
T-TC30314	√	Chr11	ACTTTTCCCCTATGAAGGAG	CGCTTGCTTTAGTCACTTCT	TC30314
T-TC30319	√	Chr13	AGCTGTCCTGATAGATGAGC	CCGACATAGGGAATAAACAC	TC30319
T-TC30524	√	Chr23	GGTTCAAGGTGAATTCTCAA	TCAATCATCCCCAACTAAAC	TC30524
T-TC30532	√	Chr23	TGTGAAACAAACCCTAAACC	CCTTGAGATCATTCATTGCT	TC30532
T-TC30580	√	Chr17	AAATCGAACCTACCACAAAA	GTCCCGATGATCTGAAACTA	TC30580
T-TC30742	√	Chr10	ACTGTCAAGGAGTGCTCAAC	AAAGCATTGATCTTTACATGC	TC30742
T-TC31019	√	Chr19	GCCAAGCTACATGAATCCTA	CTGGAGAAATTAATCGATGG	TC31019
T-TC31021	√	Chr11	TGAAGCTGTGATCAATGAAG	GCAATCTTGAAGAACAGCTC	TC31021
T-TC31104	√	Chr12	AAACACGTTTCTTGAACTGG	GCAGAGGAATACCACTGAAG	TC31104
T-TC31146	√	Chr18	TCAAAGATGTGGCATACTCA	CTTGCAGTTTCTTCGTTCTT	TC31146
T-TC31154	√	Chr18	GGAACAAGTGGTTTCTATGG	GGGCCTGTACTTTAGGATTT	TC31154
T-TC31436	√	Chr02	AGATCAAAAATGGGTTTCAA	TTCCTTCATCAATGGTCACT	TC31436
T-TC31505	√	Chr13	AGGAAGCTTATGATCCCAAT	CATTCAGCTTCTCCAAGAGT	TC31505
T-TC31582	√	Chr16	GATGATCCTGATATGGATGG	TAACCTGCACATGACCACTA	TC31582
T-TC31857	√	Chr22	ATAGAGGAGGAGACGGAAGA	GACCTAACTTTTGCAAGTCG	TC31857
T-TC31954	√	Chr13	CATGGTTTATGCACAGAAGA	CGGATTCTTGGAATTATTTG	TC31954
T-TC31990	√	Chr26	TTAGGGCAGATTTTTGTCAT	TTGAAAAGCCTTTGAAGAAT	TC31990
T-TC32039	√	Chr15	AACACAATCTAAATCTAAATCATCC	GACTGCTGTTTATCGTGGTC	TC32039
T-TC32319	√	Chr09	GATTAAACACCATGGGAGTG	CATAACATCAATACGCAGGA	TC32319
T-TC32513	√	Chr10	AATCTGGCAAGATAGCAGAA	CTCTTCTTGCTTGACTCGAC	TC32513
T-TC32515	√	Chr10	AACAATCTGGGAAGATAGCA	CTTCTTGCTTGACTCGATCT	TC32515
T-TC32762	√	Chr11	CACCCCTACCACATTTGTAT	CCAGAATCAACTGAGGAGTC	TC32762
T-TC32936	√	Chr23	GAAGAGTTGCTCGAACAGAG	AGGGAGTAGGCAAAGAAATC	TC32936
T-TC32958	√	Chr24	CGTTTTGTTGTGTGGTCATA	GCCTCAAAATCAATGATAGG	TC32958
T-TC33104	√	Chr25	AGATGGGCTTCTCAAGCTA	GAATGTAATGACAGGGCCTA	TC33104
T-TC33260	√	Chr21	GGAAATGTTGTCGACGTAGT	CAAAGGGCATACTCCTAATG	TC33260
T-TC33267	√	Chr03,Chr17	CGCCTATGAGTTGTTGAATA	CCAAGGATATGAATGGGTAA	TC33267
T-TC33382	√	Chr19	TAACCAAACGAGCTAGAACC	CGATGACAACTACAGTTTGG	TC33382
T-TC33552	√	Chr22	AGTAACGGTTTTCCTGTTGA	TAAATGCCATAGCTTCAGGT	TC33552
T-TC33578	√	Chr05	CTCCTCCACTCAATTCAAAC	TCATACTCACCCCTTTCATC	TC33578
T-TC33623	√	Chr05	GACAACGAATTCATGAACAA	AGATTGGAAACAGAATCAGG	TC33623
T-TC33909	√	Chr16	TTTTTCTCCAAAAACGATGT	GATCGACGACGAACTACAAT	TC33909
T-TC34123	√	Chr18	AACGGAAAGGAAATCAGAAT	ACCATGCTGCTAAAGACAGT	TC34123
T-TC35055	√	Chr05,Chr19	TCAAACAACACTGATCCAGA	GAGACATTAGGCATCAGCTT	TC35055
T-TC35091	√	Chr04,Chr04	CGTGAATTTCTTTCTTCTGC	CCTTCCTGTTTGTCTATTGC	TC35091
T-TC35121	√	Chr16	AGAACCCAACATTAGCTCAC	TGACAAATTTCATGTTCTCG	TC35121
T-TC35737	√	Chr19	CAAACCCAAAACCTAACAAA	CCAACAGCCTATCAAAACTC	TC35737
T-TC35884	√	Chr11	AAACAACTCGGAGAATCCTT	ATGTCGTTAACACCAAGAGC	TC35884
T-TC35973	√	Chr14	TTGCAGTTGGCTTTTAGAAT	GACTTGTCTCGATCTCTTGG	TC35973
T-TC36044	√	Chr20	CGTGGCAAAGACTTTAACTT	AATTTATGGGAGCAGAAACA	TC36044
T-TC36356	√	Chr15	CTAACCTTTACAGGCAGGAA	TGGTTGAGACATTGAACAAA	TC36356
T-TC37132	√	Chr19	CCGATTCCTGTCTGTTATTC	TAACAATGGGGTTTCAAGTT	TC37132
T-TC37133	√	Chr19,Chr19	CATTTCCGATACCTGTCTGT	TGTGGTTTCAACTCTTTTCC	TC37133
T-TC37256	√	Chr21,Chr21	CTCCCTCCAAAGTGTTGAT	CACTGGCATGTACCTCTTTT	TC37256
T-TC37339	√	Chr21	TGACCAATGAAACTGGTGTA	ACAATGCGACATTCATAACA	TC37339
T-TC37651	√	Chr21	GAGGCCTAGTAAGCATTTGA	ATTGAACGCAAACATTTCTT	TC37651
T-TC38000	√	Chr13	AGTCAGAGTTGGCTCTTTCA	TTATTGATTCCCATTTGGAG	TC38000
T-TC38057	√	Chr04,Chr22	ATCTTAACGATGACGACGAC	CTTCACATCGCTACCTATCC	TC38057
T-TC38183	√	Chr14	ATGGATTACGCCATATCAAG	TGGGTGCCTAAATGAATAAC	TC38183
T-TC38219	√	Chr08	GGGACTACATCATGTGCTTT	ACTTCAACATTCAACCTTGG	TC38219
T-TC38433	√	Chr16	AGATCTGGGAAGAAGGTTTC	TTTTCTTTCCTCCTCTTCCT	TC38433
T-TC38464	√	Chr19	GGTAAGACAGTTGGGCTGTA	ATGGCATGGTACCAAAGTAG	TC38464
T-TC38534	√	Chr22	ATGGGATTAGGGAGTAATGG	ACAATCCAAATGAAACTGATG	TC38534
T-TC38756	√	Chr19	AAACTCTCCGGAAGAAGAAG	TGGAGCAGTGGTAGCATAAT	TC38756
T-TC38767	√	Chr23	CACCGAAGAAGAATAGCAAG	AAAGGCCCAAATAAAATACA	TC38767
T-TC39199	√	Chr12	AAAAATGGAGGTGCTCTACA	TGGTCTGGTTCTGGTTTAAG	TC39199
T-TC39201	√	Chr13	ATCTTCACAGCTTCCACAGT	CTTCCTCTTTTGGTCCATTA	TC39201
T-TC39734	√	Chr20	GGCTCAGGTAGTTGTTCAGA	TCATCCTCATTAGCTTCACC	TC39734
T-TC39805	√	Chr24	TTGAACTTGGATGATGATGA	TGGTCTGGAAGTAGTTCTGC	TC39805
T-TC39857	√	Chr22	GAAGCCTGAAGAGAGTGTTG	TTTAACTGTTCCCCATTGTC	TC39857
T-TC39921	√	Chr23	AAATGGCAGATTTAGGGTTT	ATCATTCAAAGCCTCTTTTG	TC39921
T-TC39958	√	Chr05,Chr19	ACGGGTGCTAGATGATTTTA	TCATTTCTTCTGGATGGTTC	TC39958
T-TC40082	√	Chr21	CAATCGTACTTGCCAGAAAT	GCATGGTCCAAACTTTATTC	TC40082
T-TC40266	√	Chr23	AGGGGAAAAAGGTAATTTTG	CACTTCCTTCATCACATCCT	TC40266
T-TC40387	√	Chr21	CTGTAAAGAGTCCGAGGCTA	TCAGAGAAGATTTGGCCTAC	TC40387
T-TC40481	√	Chr03	AGGCTAAAATTGAACCACTG	TAGGATGGGATGTGTTAAGC	TC40481
T-TC40551	√	Chr23	ATTCGACATTCTGAAACGAC	TCCGTAGATGTTGGAGTTTT	TC40551
T-TC40633	√	Chr11	ACTTGATCCGTGAAGAAAGA	AATTCAAAAGTCGGAGCAG	TC40633
T-TC40661	√	Chr24	CACGAGTCCAATTTTCCTAA	ACGAGAGCAAAAATCAACAT	TC40661
T-TC41173	√	Chr19	GAGCTTAGCAAACTCTCTCG	GGGATGCTACAAAGACAAAG	TC41173
T-TC41649	√	Chr05	TTGCCGATAATTACTTCACC	CCCATGACATTCGTCTTTAT	TC41649
T-TC41731	√	Chr20	ATGGCTACTAAGCTGCAAAG	TTGGGATTCGTATGTTCTTC	TC41731
T-CA992627	√	-	TTAATATCCCACCCATCGTA	TTCGACACGTCTTCGATTA	CA992627
T-TC27990	√	-	TGGATGATGAGGATGAAGAT	TGTGCAGCCATTACAATCTA	TC27990
T-TC29369	√	-	TGATCCTCCTGTTTCAATTC	TGATGCAATTTGAGAGTTCA	TC29369
T-TC35189	√	-	CGTTGGATATCCGGTAGATA	GTACAAGCGGATCTTACGAG	TC35189
T-TC38877	√	-	GAACAAAAAGCTACGAATGC	TCTTGATAAGAATCGGAAGC	TC38877
T-AA659958	×		CGAGATGGTAAGATGTCTCC	TTGTACTGCTTGATGTGCTC	AA659958
T-AI054650	×		GGCTGAATTATAGTGGCTTC	ACAGAGAGCCGACTCAATAG	AI054650
T-AI054689	×		ATCAGACTCCGTTGAAGAGA	CTTGGTCTACTTTCCCAGGT	AI054689
T-AI055261	×		CCGGGAGTTATTGTTAGAAG	CAATCCTGTTGGTTTCCTT	AI055261
T-AI725481	×		ATCGAAATTCAAACTGAAGC	CAAGTGTCGCAATTGACTAA	AI725481
T-AI726008	×		TAAGCATTTGACAGACATGG	CAAAACATGGAACGAAAAA	AI726008
T-AI726070	×		TTTCCTCTGTGTTTTCGTTT	CACAGGAAGAGAGAGAAAGG	AI726070
T-AI726412	×		ATTACCAAGGGGAAGAAAAG	ATCATCATGCTCCAAATCAT	AI726412
T-AI726745	×		ACAGCTCGAGAAGCATCTTA	CCCTGTAGGTGAAAGTGGTA	AI726745
T-AI726936	×		ATTACAAGACCCTCCTGGAT	GGCAACCTATGCCTGTATAA	AI726936
T-AI727374	×		GACCCATCTCTCGATGTAAA	ATGTAATCAATGGCACAA	AI727374
T-AI727700	×		TAACGGAACCCTAACTAACG	CCATTAGGTTTAACACCTTCC	AI727700
T-AI728398	×		TCAAATTTGTGGTAGCATTG	CAACAGCTGAGTAGTGGTCA	AI728398
T-AI728412	×		TTCCATAGAAACGACTCTCC	GAAATTGCCTTTGTTGAGAC	AI728412
T-AI728625	×		ATTTCCCATTTCTCCTTCTC	CCGTTTCACCATCATAATCT	AI728625
T-AI728637	×		TCAGATGGACTTTCAGAAAAA	TTAATCCATGAAGTCGTGCT	AI728637
T-AI729113	×		ATCTGTTGACGTGAGTGATG	AAAGTTTGGCAAAGCTATCA	AI729113
T-AI729158	×		CAGCAAATCTCTGCTCTTTT	TTGCAGACAACAAGACTTCA	AI729158
T-AI729182	×		TGCCAATGAAGGGTTTTTA	TACTCCTCCAGAATTCAACC	AI729182
T-AI729552	×		CATGGGAGAATGGTTCTTTA	GCATCAAAGGATTCTGAAAA	AI729552
T-AI729616	×		GTTGGCTGTTTTCAAGGTT	CCGTGATGCTTCTCTTTCT	AI729616
T-AI731986	×		GAGAATGTGTTCTCCAGGTC	TAAAAGCCTTTGATCGGTTA	AI731986
T-AJ513470	×		GCCTCAAACTTCTTTCCTTC	CGCTTGCATCTCTCTTTAAT	AJ513470
T-AJ514007	×		GGTGGTATTGACAGATGAGG	CAGCCTCATCCACTTCTTAT	AJ514007
T-AJ514082	×		CCGATGATTACTGTGGTGA	AGTTGCATGTCATGGGTTAT	AJ514082
T-AW186686	×		GTCTTCCTCTTCCTCCAGTC	TGGATAAGAACCCAGATGAG	AW186686
T-AW186865	×		AAAGGAAAAGGGATTTTGAT	TGACATTTTTGGCAATATGA	AW186865
T-AW186964	×		CAAAATATTGCACGCTTCTT	CCGTTGGAGTGATGAAGTAT	AW186964
T-AW187022	×		TGTCTCAGAAACAGTCAACG	CCTCCAAAAGTAATTCCAGA	AW187022
T-AW187097	×		TGTGCCCTCCTTAGTTTATG	TTACATGGAAGCAGCTAAAA	AW187097
T-AW187185	×		AATACGCGTCAAGGTCTTT	TAATACCAACAAGCCCAAAT	AW187185
T-AW187348	×		GGGTCTATTTGTTCAGTGGA	GCTTATTCAGCACCGACTT	AW187348
T-AW187526	×		TAGGTACCTTCCAAGTTCCA	TATTCTTCAAGTGCCCAAAT	AW187526
T-AW187528	×		GTTTTTGAGAGCTGAGGAAA	TAACAACCTCCTTTGTCTCG	AW187528
T-AW187703	×		GAGTAACGACGAAGATGAGG	GGATGAAACTACAACCCAAC	AW187703
T-AW187723	×		CATGAATCCCTTCATAGCTC	CCTTGAATCAAACATTTTCC	AW187723
T-AW187725	×		GCTCATCAGTTCATGTAGCA	GGCATCAGATTGTAATGCTT	AW187725
T-AW187730	×		AGCACAATACTTCTCCTCCA	TTGTATTGGCTTTCTTTGGT	AW187730
T-AW187752	×		TAACGGTAAGGTGGACTCTG	AACCCATTCTCTCTTCAACA	AW187752
T-AW187774	×		AGCTCCGAAAATAAAAAGGT	AAAAGGTTGATTTCGATTTCT	AW187774
T-AW725218	×		AAAACAATGGTTAAAAGTGGA	CGGGTGGACACAAACACC	AW725218
T-AW725440	×		CCACAAAGGTACCGAATAAG	GAGCAAGTAGGGGCATATTA	AW725440
T-AW727718	×		AAGCAATCGAGAGCATCTAC	TGTGGGGTTTCTTGTGTTAT	AW727718
T-AW727943	×		GCTACGCGAGACAAGTGTA	GAGTTGATAGTCTCGCTCCA	AW727943
T-AW728018	×		CCACATGTTGTTTTACATGC	TTTTATGCTAGGCAATGGAT	AW728018
T-AW728176	×		GCTCAATGTCCTCATACCAT	ACAGTACCGGACAAACTAGC	AW728176
T-AW728506	×		AGTTGAAAAATGGCTGAGTG	CCTCTCCCCTTATACTCGAT	AW728506
T-AW728937	×		GAGAGCGGAGGTAGTTGG	GCTTTGACACAAACCTCAAC	AW728937
T-AW729461	×		ACGTACATGGAAGTGAGGTC	CGTCACCATACACAGTCTTG	AW729461
T-AW729887	×		CTCGGTATGCTCACAAGATT	AAGATAGCAGAGCCACTGAA	AW729887
T-AW730194	×		GGAACGAAGTGGAGTACAGC	CGACATGCATCTATTCGTTA	AW730194
T-AW730196	×		GAGGAGGAAGAGGACGTAGT	TCATCCAGTTCCCTCTTTC	AW730196
T-AW730603	×		GAGAGAGAGGGAGAAAGAGG	AAGCCAATGTTGAGCATATT	AW730603
T-AW730640	×		GATCGCACTCAACTCGTC	TACTACGTGTGCGATACTGC	AW730640
T-AW730780	×		GGATGGACCTACGATACTGA	AAAGTCGTATGCGATGTGTT	AW730780
T-AW730921	×		AGAGAACGGATTATCGAAGA	TGCTCTCTCAACTCCCATAG	AW730921
T-AW730942	×		CGATGCTGAATGCTGTAGTA	CTGTCTTAGTCGCTCTCGTT	AW730942
T-AW731319	×		CGGATTGCTTAGGTGTAGAG	CAACCGAAAATCAATACCTT	AW731319
T-BE051969	×		AACTCAGTTCATGGACAACC	TGTAAAAATGCCAACACAAG	BE051969
T-BE051993	×		AGGAAACGATGATGAATCTG	ACCCGGTTATATCCATCTCT	BE051993
T-BE052080	×		ACCCATCTTGAAGTATGTCG	GGGTCGTCATTAGAATCATC	BE052080
T-BE052397	×		CTCATGATGATGGGAACTCT	CTCACCTCCATCTTCATCAT	BE052397
T-BE052938	×		CCACCTGTGAAGCTTTAATC	CCCTGATATCACTGCCAATA	BE052938
T-BE053057	×		ACGATGATCTCTGCTTAGGA	CTATTCGGTATCGCTTTCAC	BE053057
T-BE053059	×		TTGCTAGATGAAATTGCAGA	AAAAAGGTATTTGCCATCAA	BE053059
T-BE053320	×		ACGCTTGTCAGTCTCTCACT	GTCCTCCACATCATTTTCAC	BE053320
T-BE053617	×		ACGAGACAGCCTATACCAAA	AACATAGTCCTTGGCAGTGT	BE053617
T-BE053845	×		ATTCTCTCCTTCCCCATTT	GACCTGAAGGGATTACAACA	BE053845
T-BE053871	×		GACCAAGATGGTTGGAAATA	CATGTAGAGCCATTGAGCTT	BE053871
T-BE054256	×		CTCCATGGTCTAGGAGAGAA	TGATAACAGCAAAAGCTTCA	BE054256
T-BE054358	×		ACGCCTCATGATGTAAAAAC	AAATTTCTTCCTCCTCATCC	BE054358
T-BE054363	×		AGGCAGAGATGCAAGATAGA	AATAGAGCCGCACACACTAT	BE054363
T-BE054404	×		GCTCTAGCTGTAGCTGCAAT	TACTTCTCCCTTTAGCTTGG	BE054404
T-BE054528	×		CTTTGCAACAGAAGGTTGAT	CTAAGCGGATTTGGATTAAA	BE054528
T-BE054742	×		AAGAAACAAAGAGGGGTTGT	AAACAAAACAAACCCACAAG	BE054742
T-BE054855	×		TATGACACTGCTGGAGACAA	AAGAGTCTATAACACCAAGTTTTC	BE054855
T-BE055205	×		TTTCTGAGGCCAACTTACAT	AATGCTCAGATTGTCGATTT	BE055205
T-BE055483	×		ACCTGGATTTAAGTTGCTGA	TTGAGATCCTTAAGCTTGGA	BE055483
T-BE055746	×		GTAATTTCAAGCAATGGTG	TGTGCTAGGCTTGTTATCTTC	BE055746
T-BF268339	×		CCTATCGCTTCAGCAGTATC	TCGAAGGTGTGCTAGGTATT	BF268339
T-BF269567	×		GAGTCGTTGGTCTAGCAAAT	CCTGGAATGTCTAGAGTTGG	BF269567
T-BF269593	×		GTGGTAATGGCTCAGAGAAG	TTTCACCTTTCAGAGATTGC	BF269593
T-BF269831	×		CCCTACAAGGAAATCCATAA	ACTGCTTCTTGTCAAAATGG	BF269831
T-BF269892	×		CTGGTTGAGTGCTAGGAAAC	AAAATACCACCGTTTGTGTC	BF269892
T-BF270005	×		CAGGGATTGTTATTCGATTC	GGAGCTTTTGTTACAGGTTG	BF270005
T-BF270515	×		TCAAACACTCCTCAATTTCC	TTTACAGCTTTGGGTTTTTC	BF270515
T-BF270650	×		CTAGTGCAGCTGCTGATTCT	TGCTAACCCTTCAAGAAAAA	BF270650
T-BF271213	×		ACTCAGACGATGACCAATTC	ACTCAACCATCCCAAACTTA	BF271213
T-BF271318	×		CTGGACTTCTTCTCACTTCG	TCTCAAACAGAACCCATAAAA	BF271318
T-BF271439	×		GCGAAACTGTTGTCTTGAGT	CCGGTGTTAAACAATTCCTA	BF271439
T-BF271544	×		CGTCATCGTATATCACACCA	CTTTTACCCACAAATCCAAC	BF271544
T-BF272021	×		TAGCCTTCACTTTCTTCAGC	TATTTTTCACTGGCCCAATA	BF272021
T-BF272052	×		GGCTAACCGAGAATTCAGAT	TTAGATTGGAGGGAAGAATG	BF272052
T-BF272512	×		CTTCCACAAGGTCATCTAGG	AACACCAAATACTGGACTGC	BF272512
T-BF272981	×		AAGGAGTTCGAAAGAGGTTC	TTTTGCATTTCAATTTGTTG	BF272981
T-BF273153	×		GATCGTAAGGCTAAAGGACA	TCTTACAAACCAACCCAGTT	BF273153
T-BF273248	×		GGGTGCAAAGGTAGGATAA	CTCTCCTCCTCTCTCTCCTC	BF273248
T-BF273419	×		CGTTTGAGAAATGGATTTGA	TGTTTATATTTTACTATTGAACCTT	BF273419
T-BF274071	×		AAGAGACTGGAACTCGACCT	GTCACCCTTCTCTTGTCAGA	BF274071
T-BF274282	×		CTCAAAAACCTACAGCTTCG	ACCTCAAACCTGTCACTCAT	BF274282
T-BF274298	×		ATCTGGAGGGTAAGCATTTT	GTCGAGATCGAGATTGGATA	BF274298
T-BF274373	×		CAGGAGAACTGATGGAAAAA	ACTGTTGATTGATGGGAAAG	BF274373
T-BF274379	×		GACTCCAAATCCTGTGAGAG	ATGTTTGCAGTAACCAAGGA	BF274379
T-BF274419	×		ATTATTGTGGCGTTTCACTC	GGTACGAGTGGCTCTGATAA	BF274419
T-BF274819	×		TGCTGATGTTTTGTTATGGA	TGGCACTTAAGAAGATGACC	BF274819
T-BF275839	×		AGAAGCGTGGTTAAAAATTG	CAAATTCATGTTTGTTTGTTTT	BF275839
T-BF276346	×		TCATTATCCAAGCAACAACA	TCTCATGAGTGAGTGGAACC	BF276346
T-BF276517	×		AAGCTCTTAGGAAGGCTTGT	CCTGTACTTATTCCCCCTTT	BF276517
T-BF276840	×		GACGAAGAGCAAGAAAGAAA	AACAAACCTCCTTACTGAACC	BF276840
T-BF277087	×		TTTTCAGTTTCAACATATAACATCT	TATCTTGCCCCTCATCTTC	BF277087
T-BF277442	×		GTTCAAGGAGCTGTCAATGT	GCTCTAATTTGGGTGTCAAG	BF277442
T-BF277500	×		TCCCCAAGTCAGTCATAAAC	CTCCTGGGTGAAGAAGATG	BF277500
T-BF277561	×		TGATCTCACACGGATACTGA	AGAGGTGGAGATGATCGAAT	BF277561
T-BF277690	×		AGGTATGGTGGCTATTTTGA	GGAGTATGCGTTTAGCACTT	BF277690
T-BF277737	×		AAAGTAGATCTCGCAAATCG	CCGAGTGTATCTTGCTTCTC	BF277737
T-BF278471	×		CGACAACAAGAACAAAATGA	GGGGAAAATTTGCTTTACTT	BF278471
T-BF278691	×		GGATCTTACACCTCAGCAAC	GACATCTTCTTCGTTCTTGC	BF278691
T-BF278703	×		GCAGGTGGTATGTACAGGAA	GAGGGATGGTGATGATAGAG	BF278703
T-BF279183	×		ACATCATATCACATGCAGGA	GACATTGAATCCGAATCTGT	BF279183
T-BG440006	×		GAACATTCGATTCCTTTTTC	ACCTCAGTCACTTCATCGTC	BG440006
T-BG440043	×		CAGCTACAAGGATTCTGGAC	CATCATCATCATCAACATGG	BG440043
T-BG440284	×		TTAAACGCCCCAAAAACT	TTTGGGTAGAAAAACTCTTCC	BG440284
T-BG440541	×		GCTAGGAAATCAAGATGGTG	CACACAAAGCAGTAGCCATA	BG440541
T-BG440612	×		GTGACGAGCTTCTTTCTGAC	GCTTGAAAGTGTCAACAATG	BG440612
T-BG440619	×		CCTCATAACTTGACCAGGAA	TATGACAACCTTTGCCATTT	BG440619
T-BG440739	×		CACTCCTCCAACTGCATAGT	AGTGTGTATCTCCGTTAGGG	BG440739
T-BG441449	×		ATTACCAATAGCCCCTATGC	TCAACGAAGTCTCGGTAGAT	BG441449
T-BG441621	×		TCTCTGCCTCTCTCTTTTCA	AAAATAGGGTGACACACCAC	BG441621
T-BG441850	×		AAAGGGGATTTGGACTTTAG	GGATGATCCAAAGATTGAAG	BG441850
T-BG441934	×		GACCATGAAAATGGAGAAAA	GCCACACAATTCTCTATTGC	BG441934
T-BG441946	×		CCGTGGAAATAGGAGAGG	CACTTCACTTCCTGCTCTTC	BG441946
T-BG441950	×		CTTGAGGGAATAAGTTCACG	TCAGCTAGCTCCTGCTTATC	BG441950
T-BG442158	×		AAAAAGAGGGTTGAGGATGT	ATACCGTGAACAAACTGGAC	BG442158
T-BG442500	×		GACTCATGGGTCTCACACTC	TTCTTAGCGGTTTTCATCTG	BG442500
T-BG442601	×		AATTTTGGATTGCCATTTC	TTCTTGAAGCTCAAACCAGT	BG442601
T-BG442852	×		GAAATTATCCTCCTGCATTG	GTTCGTGAATGGTCAACAGT	BG442852
T-BG443152	×		TGCTGCTACCTTCATTAACA	GGCAATAGACAAGACCCATA	BG443152
T-BG443219	×		CTCCTTGACCTTATGAAACG	GGAGTTAAATGCAAGCTGAT	BG443219
T-BG443369	×		ATGAGTATCTGCCACCAGAG	CACGCTAGGATGTATGGACT	BG443369
T-BG443831	×		ATGAAGGATCGAAAGCAATA	TAGACCTTCCAAGGTGGTTA	BG443831
T-BG444126	×		GGTCGATGAAAAGACTGAAG	TTGTAGAGAATGACCACAACC	BG444126
T-BG444412	×		TCTACTCTTCCCACCAAGAA	TCAACACCTTTTCCTCTCTC	BG444412
T-BG444553	×		GCAAAGCTATGTCTCCCTAA	ACTCCATTGAAATGCTTGAG	BG444553
T-BG444661	×		CAGGAATCACCAACTCCTTA	GCAAATTTCAATACCTCTGC	BG444661
T-BG444829	×		ATCCATTCCTCATACGTCAG	CCAGCAAATAAGTGTGTTGA	BG444829
T-BG444845	×		CTTGCTCCTCCTGAATACAC	AAATGAGAGAGCACACATCC	BG444845
T-BG444853	×		TGGACACTTTCATCAGACAA	ATAGTTAATGGGCGAACAAA	BG444853
T-BG444867	×		CATCCGATGGAGGTCTATTA	CCCACAACACCATATCTCTC	BG444867
T-BG444940	×		GCAACACACAGAAGCTATGA	TAATTTGGAGGAACACAACC	BG444940
T-BG445086	×		ATATCAATGATGGTGGTGGT	ACTCTTTTCCTCCTCTCCAG	BG445086
T-BG445136	×		CATTTTACCCTTTCGCTAGA	GAGGGAATGTGAAGAACAGA	BG445136
T-BG445454	×		ACGGTTCTTGATCCTTTGTA	CCATCCCATAGTGTTTGTCT	BG445454
T-BG445539	×		TGACAGTGATGATTCAATGG	TTTGTCTGGTTTGTTTTTCA	BG445539
T-BG445695	×		CCTGGGTCAATTCTTTGATA	CTTATGTAGCGGCTATGGAC	BG445695
T-BG445878	×		AATGGCATTACAGTTTCAGC	AGCTTCAAGAAAATTTGCAG	BG445878
T-BG446245	×		GGGGGTTATAACAGAGTGAGT	GTTCGAATTAAGGGTCCAA	BG446245
T-BG446251	×		AGCCGTAAAGTGTGTCAAGT	TTCCATGTTCTTGATTTTCC	BG446251
T-BG446277	×		ACAACACTTCTCCACCAGAG	CCTCTTGTGTATTGGCTTTC	BG446277
T-BG446347	×		TCAAAAGGCTTAAAGCTCAG	TATTCATCATCATCGCCTTT	BG446347
T-BG446374	×		GAGTAGGATGGGCAGAGG	AAAACGGTGGAATGAAGAC	BG446374
T-BG446865	×		CCTTGCCTTGTTTACTTCTC	GCCACTGATTCTTCGTTATC	BG446865
T-BG447014	×		GCTTGAGGAGCTGCTATTAT	GAACTATGAAGGCATCAACC	BG447014
T-BG447097	×		TGATCAGTGCTCAACTGAAA	ACCATCGGATGACAGAATAG	BG447097
T-BM357994	×		CCCATTCTTAAAACCACTTG	GGAGTTTATGTTTTATGATGTGG	BM357994
T-BM358116	×		TCATGAAATGAGGGTAGTCA	AAACTCCAGAAACTGGACAA	BM358116
T-BM358229	×		AATCTTAAAGCATATAGAAATCA	TTCAAGGTTCAGTGATGATG	BM358229
T-BM358333	×		ATTTCCCATCAAATCAAATG	GTTCTTGCCCCTTTAGTGTA	BM358333
T-BM358647	×		CGTAGTCACATTTGGGTCTT	GCCTGTTAGAATTGATCACC	BM358647
T-BM358931	×		AAAACCAGCAGCACAGTAAT	TTGGATAGGCATTTATCAGC	BM358931
T-BM359632	×		CAAGATGAGAAGCAAAAAGG	ACTCCATAAATGGCTTCTT	BM359632
T-BM359711	×		ACTGGAAGAGGAAGAGGAAG	GATCTTTCCCAAAAGGTTCT	BM359711
T-BM359841	×		GAGTTCAGCTTGGATTTGAG	TCAATCCCATCTTTGAGAAG	BM359841
T-BM359866	×		TCAAAGTTGAAGGTGACTCC	ATTCCTTAACGATCAAACGA	BM359866
T-BM359966	×		AATATGGAGTTGCTTTTGGA	CCATCTCATTCTTTCTCCAC	BM359966
T-BM360004	×		AGAGCTCTGGTGGGATGT	CACTCCCCCACCACCATC	BM360004
T-BM360070	×		GAGATGCTTCAAAGATTTCG	CAAACACTAAACGAGCATGA	BM360070
T-BM360123	×		GTACAGGGAGCTGGAGAAC	CTTCTTGTCAAAAGCAGGTT	BM360123
T-BM360263	×		GAGGAGGAGGAGGAGGAG	AAATACCGAAGAAGAAGCAA	BM360263
T-BQ402133	×		ACGAACAGTTTTGGTTGATT	CATCATGATTGTGATTGGAG	BQ402133
T-BQ402531	×		GTAACAATCTCTGCCCTTGA	ACGGCCCAACAGCCTACT	BQ402531
T-BQ402888	×		GGTTCCTTTTCTCCTTCTTC	GAGCATGACTGGACCATATC	BQ402888
T-BQ403132	×		GACCATTGCACTTGGAGTAT	CCATGCCTGATAATACGACT	BQ403132
T-BQ403536	×		GGTGGTGTTACAGCAAAAAT	GTGAACTGCCATTCTCTGTT	BQ403536
T-BQ403624	×		CCACAACAAAACCAAAGATT	TTTGGATCAATCTCACCAAT	BQ403624
T-BQ403692	×		ATAGGAATTGGGAGAGAAGC	TTTCCACTTCCTGCATTATT	BQ403692
T-BQ404017	×		GCTTCTTCTCTCAACCAAAA	TACCAGTTCCATCTCGTTCT	BQ404017
T-BQ404227	×		TATGGTAGATCCGAGGAAGA	ATGGTGGTGGTGCTTATATC	BQ404227
T-BQ404290	×		CATTTCCTCCGAACTCAAT	TTCAAGTGCCATTTTTATCA	BQ404290
T-BQ404408	×		CTTCAGATACGAAGGGAATG	GAGCCTTTTCAGTGTCTGTC	BQ404408
T-BQ405456	×		AAGACACCTGAGGAGCTACA	GAACTGTAACCTCCCTTCCT	BQ405456
T-BQ405812	×		AGGGCAGAGACTAGTGATGA	TGCACATCTCCTATCTTCCT	BQ405812
T-BQ406222	×		AATCTCAATAAGCAGCCATT	CATTGTTTTTCCAGTTTTGC	BQ406222
T-BQ406375	×		TCAGTTGGATGAGGAAAGAC	TTCCGTACTCGATATCCATC	BQ406375
T-BQ406482	×		TCTTTGATTACATCGGTTCC	AGTGGCTCTGAACTTTTCTG	BQ406482
T-BQ407528	×		CAAAGATGCATACCCTGACT	TAACTTGTTAAGCCCCACTG	BQ407528
T-BQ407646	×		TGACAGCTATGTGAGAGGTG	AATGTTGGGTTCAACGTTAC	BQ407646
T-BQ407905	×		TGCCGGTAATCATCTCTAGT	AAGGAAACAACAACATCCAG	BQ407905
T-BQ408626	×		TTCTTATATCACGCCTCTCG	CCAAGAAAACATCTTCCAAA	BQ408626
T-BQ408782	×		AAATGGTTCAAAAATTCCAA	CATTCAAAGGACATTCCAAC	BQ408782
T-BQ409053	×		AAGCTTCTTGGGTTATCTCC	CCGGTGTAGCAACCAGTA	BQ409053
T-BQ409141	×		TTGACAGTGTACCACAGAAACT	CTCGGCCCCATAGCTTTTA	BQ409141
T-BQ409706	×		AAAAATTTTCCGTTTTCACA	AGCAGCAGGTTTTCAAGTT	BQ409706
T-BQ409756	×		GCAAAATGCATAACCCTTTA	GTCAATCGTCCCATACAAAT	BQ409756
T-BQ410044	×		CCTAAAACAACCCACATGAT	ATCGTCATAGATTCGTGGTC	BQ410044
T-BQ410302	×		TCACATTTTCTTGGGAGATT	CAGCCTAATCCAGAATACCA	BQ410302
T-BQ411238	×		AAGCAAGTGGATTGAGTGTT	ATACCTCATCTCCCATTTCC	BQ411238
T-BQ411373	×		GTCTCAAGCTGGTAACTGGA	GGACAATATGTGTTGCTCCT	BQ411373
T-BQ412889	×		TTGTTCTGTTTCTGTTGCAG	AGCAAACGTTAGGATCACTC	BQ412889
T-BQ413345	×		ATTTACCTGGCACTGTGAGT	ACGGTTGAAGTGGTTAGAGA	BQ413345
T-BQ413830	×		CCTTCGTTCACTGGTATGTT	GGAAGCTGCAGGTAATAAAA	BQ413830
T-BQ415333	×		AAGTTTCTGAAAATGGCTCA	AAGGTGGTGCATCTATCTGT	BQ415333
T-BQ416160	×		CATGGAACATGAACAATGAC	TTGGACTAGTGAACATGCTG	BQ416160
T-CA992737	×		ATCACCCAATATCAAATCCA	GATGTTGACACCATGAACAA	CA992737
T-CA993545	×		GGCTAGAGAGCAGAGGTACA	CCTAGCCATAACCAAAAATG	CA993545
T-CA993875	×		TATAGTTGCAGTCGGGTTTT	TCAACCCACATCTTTTAAGG	CA993875
T-CA993924	×		TAAAGGACGGGTTGTCTCTA	GCATGGTTTGGAACTTTTTA	CA993924
T-CA994054	×		GGTGCAAAGAAGAAGACAAA	GAGAGGAATCGATGTTATGC	CA994054
T-CD485684	×		GGCTGTCTCATCAGCTATTT	AGTCGAAGTTCTGACCTCCT	CD485684
T-CD485689	×		AAAACGCTCTCTCAAACAAC	AATGGTTTGTGCTTCTTCTG	CD485689
T-CD485732	×		GGTGATTGATTCCAAACTTC	AGAACATTCAATTCGGCTTA	CD485732
T-CD485771	×		ACTTGACTGAGGAAGTCTGG	GCTCCTTCTTCTTCTTTCGT	CD485771
T-CD485832	×		GTGAGGACATCAAGGAGAAG	AATAGTCGTCGTCAGACTCC	CD485832
T-CD486128	×		TAGTTTGATCGAAGGTGGAC	TAGCCAGAGGTAGCTTTCAC	CD486128
T-CD486270	×		GTTACAACAGCAGCTCAACA	GAATTGAAAGCTTGTCTTGC	CD486270
T-CD486331	×		GAGGATGAAGAGGATGTTGA	CCTCCTCAATGCCTAAATAA	CD486331
T-CD486345	×		ATGAGTACTCCGGCTCAAC	GTAGCTGCTCTCCTCTTGAC	CD486345
T-CD486489	×		AGAACACTGCCTGGTCATAC	GTGACTGCTTTCCGATAAAC	CD486489
T-CD486490	×		GTGATGGTGATCCTGAAAAC	GCTTGTCATCTTCTCTGACC	CD486490
T-CD486609	×		ACCACAGGAAGTCTGACAAC	CCATTAAGCTGCCAATAACT	CD486609
T-CD486633	×		ACGACCACAATGAAGATGAT	GGCTGAGACTTCACATACCT	CD486633
T-CK640630	×		GTGACCAACCAAAGAAAAAG	ATCAGCTTGAACACTGGACT	CK640630
T-CK987601	×		AACGAAGGAGTACACGTCAT	TGCGTATGAGTTGCTATGTC	CK987601
T-CO069827	×		GGAGACTCAGGTCAATGAAA	AAAACTTGCAACAGCTGAAT	CO069827
T-CO070537	×		CTAAAATCCTCCAACAAAGC	AAAGATTGAGCTCCATGAAA	CO070537
T-CO070542	×		ATCTGTTCTTTGCCCAGTAA	AATGACACAGGAATTCAAGC	CO070542
T-CO070802	×		TCCTTCTACTGAGGAATCCA	ATGGCCTTCCTACTCTTCTT	CO070802
T-CO071374	×		CCAGTGCAGGAAAATCTAGT	AATAGACCCAACCGCAAG	CO071374
T-CO072169	×		TCCTTTTAAAACCGAACTTG	CTCGTCATTGGCATTTTT	CO072169
T-CO072266	×		CCCGGAAAATGTTAAAAA	GGTTACCCTCTTGGAAAAAT	CO072266
T-CO073102	×		GAACAGTTTGAAAACCCGTA	TTGAGCTAAGCTGTCTGTGA	CO073102
T-CO073304	×		GAGGAAGATGGGTTTTTCTT	TCCTAGCTAATGGAGCTTGA	CO073304
T-CO073529	×		GGGAGAGTTTCCAGAAAGAG	ACTTGCATTGTCCAGTTCTT	CO073529
T-CO074381	×		GAGGCATAATGAAGAGTTCG	GGATCCATTGTCTCTTTGAA	CO074381
T-CO074653	×		ACAAATGATGATCTCCCTTC	ATGACATGAAAATCCAAAGG	CO074653
T-CO074721	×		ACTTCCCTGAGAAGGAAAAG	CCAGTTTTGGTTCAGTTTTT	CO074721
T-CO074777	×		GTGGTTGGACTTCTTCTGAG	TTGACACCAGAGCTTAATGA	CO074777
T-CO075095	×		CAAGGATGCCTTATTTGAAC	CCAGTCCCACGACTAAAATA	CO075095
T-CO075167	×		GTGTTTGGTCCAACTGTTTT	AAGGGGATTAAGTTGTAGGG	CO075167
T-CO075750	×		AGGGTCACAATGTAAGGATG	TCTCAGCCTTACCATCAACT	CO075750
T-CO075977	×		GTTTGGGTTTTCCTAGCTTA	GGTTTTCCCTTTCAGGAC	CO075977
T-CO076013	×		TGTGCATATTGAACTGTTGG	GGTCACCGTCTGACTACAAT	CO076013
T-CO076175	×		CGAACCTTGGTAAAACAAAT	GAGCGGTTAGGATCTAATGA	CO076175
T-CO076370	×		TGTGTTAGCACTGTTTGACC	TGAACTCAATCATCAAATGG	CO076370
T-CO076745	×		CCTGTAGTAGCATTGGCTTT	CCCCTTCTCCTAACTTGTTT	CO076745
T-CO076774	×		TTGTCCGAGTATGATCCATT	GTCTTACGGACATCAGCACT	CO076774
T-CO076892	×		ATCCGCAGTGAGATCTAAAG	CCTTCTTCCTTTCAACAGTG	CO076892
T-CO076957	×		TTAAAAACACCCCCAAAAA	CTAAGGAAGCTTGGGAGTTT	CO076957
T-CO077070	×		CAGCACATAAAGACAAACCA	GTAGTCCTTCTCAGCTGCAC	CO077070
T-CO077351	×		AAACCTTTATTTTCCCCATC	GCTTCAATTAGGGAACTCCT	CO077351
T-CO078563	×		CAGAGTGATTTGGAGAAAGC	CTGGGAATCTGATTGAAGAT	CO078563
T-CO079150	×		TTTTCAGAACTTGCAGTGTG	GCCATTAGCTTCAGTCTTCA	CO079150
T-CO079223	×		ATATCGTCCTTGAGTTGTGG	AGCTTTCCTGCTCCTAATCT	CO079223
T-CO079282	×		TACAATGGGTTTTCAAGGTC	ACTGCTACCCATGAAATGAT	CO079282
T-CO079323	×		GATGCATTTATGGGGAGTAA	TTCATCTTCAAGCTCCCTAA	CO079323
T-CO079704	×		ATCCCTGTACGGTACCTCTT	AAGAAAGGGTAGTGGGAAAC	CO079704
T-CO081126	×		ACCCACAAACACTTTTCAAG	ATCGGTTGAGACAACAAGAG	CO081126
T-CO081163	×		AAAGGGACAATCAGAGAAAA	CAATCAGGCTATCGATCACT	CO081163
T-CO081696	×		ATTTGCAAAAATGTTTCACC	ATAAAGGGGCTCCATACTTT	CO081696
T-CO081699	×		CGACGCTTACATAGGTTTCT	GGTATGGATTTTGGAGTGTG	CO081699
T-CO082089	×		TTGAGGAAGAGGTTGAAGAA	AGAAGTGTCATGAGGAATGC	CO082089
T-CO082417	×		CCATGAAGCTCTTAACCTTG	TCTTTTTAGGCATCCTTTTG	CO082417
T-CO082588	×		GACTTCAGTGACGGAGAGG	AACGCATTTCAGCTAAGAAA	CO082588
T-CO083296	×		AACAAAGACCCTTGATTTCC	CCATTGCTGTATTTCCTTGT	CO083296
T-CO083439	×		AGTCAATTGAAACCCTTGG	CATTGACATGGTTTTGTCAC	CO083439
T-CO083727	×		AAGGACTAGGCTCTCCAATC	ATAACAATCCAACAGGCTCA	CO083727
T-CO083873	×		AAACAAAAACAGGTTGAGGA	CACCAAACTCATGCTTGTTA	CO083873
T-CO084311	×		AGGAGGCTAAACAACAATGA	AAGGCTAAAGGGTGAGCTT	CO084311
T-CO084904	×		AGCAGACAAAAGGAAATGAA	CTCGTTGCTATCCCAAAGTA	CO084904
T-CO084924	×		TTCCATGTTGGACCATCC	GAGGAAACCTCACAGACTTG	CO084924
T-CO085294	×		AAATTCACTTCAGGCTACCA	TAAGATCTGGATTGGGAAGA	CO085294
T-CO085710	×		AAGATCAAAAGGTTGCAAAA	TCGACTGAATTATTGGAGTGT	CO085710
T-CO085985	×		CACCATTCTTCCTCACAAAT	CCATCATTTGGAAATTCATC	CO085985
T-CO086593	×		TAAATAATGGGAGGGTTCAA	CTTTCTTTTCGAACGTCATC	CO086593
T-CO086771	×		GTCTGTACCTCTGGCTGAAA	ATCACCAGCATTCTCACTTC	CO086771
T-CO087702	×		ATGCCTAATGGAATTGATGT	TCTTCACCTGATCCATCTTC	CO087702
T-CO087806	×		GGGGAAAATTGGGGGAAT	GGGGGATTTTTATTTTTCC	CO087806
T-CO088045	×		GACATCACCATCACCAAAA	TCATCATTGGGTAGGGTATC	CO088045
T-CO088423	×		AAATGGGATATAGGGACCAT	TGAACCAATTTTCACTGCTA	CO088423
T-CO088880	×		ATTTCGGAGTTAAATTGCAG	ATCGGGATTTAAACAAACAA	CO088880
T-CO089018	×		GTCTTTTGAACTGGATTTGC	ACAGAATTCAAAACCACCAC	CO089018
T-CO089049	×		GCATAAAAAGTTGGTGGAGA	TATTGTGGAAGCCATTACCT	CO089049
T-CO089423	×		TCCACGCAACCTTCTATACT	AACAGACTAGGCTCCAATGA	CO089423
T-CO089849	×		AGAAGGATTGGTGACTTCAA	GACCCCTTAATATCACGATG	CO089849
T-CO089860	×		CCATCTTAAGGGTTTCCTTC	AGATTCCCACCAGCTTTAGT	CO089860
T-CO089890	×		GTTTCAGGGTTTCCTCAAGT	GATTAAAGGGCATTTGACTG	CO089890
T-CO090585	×		CCTATGGGCCATTCTATAAG	CTCTGCTTTGGCAGTATTTT	CO090585
T-CO090594	×		ACATCCATTTAACGCATACC	GCCCTCTTTTCACCTACATA	CO090594
T-CO091017	×		CGCGACGATTTTAATAATTT	AGCTTTCATGTTTTGCAGTT	CO091017
T-CO091572	×		CCCCCTAGCGTTTTTAGTTA	TTGAATCCATATTTCCAAGG	CO091572
T-CO091734	×		CACGTCAAGCACTTTTACAG	CTATATCGTTTGCTGGCTCT	CO091734
T-CO091888	×		AAAAGTCAGAGATGCCGTAA	CAAGAATCTTCCTCAATCCA	CO091888
T-CO092146	×		GAGGAAGTGGAGGAGTTCTT	ACGGCTTCCCTTCTATTATT	CO092146
T-CO093131	×		TCCACTCTGTTCCTCCATAC	TCATGTTCCTCTTGTTCTCC	CO093131
T-CO093473	×		TTTGGTGGATTTTCTGAGAC	AGTCATCCAACTTAGGCAAA	CO093473
T-CO093508	×		TTCGACGATGACAATGATTA	TAGTATCGGAGCAAAATGGT	CO093508
T-CO093602	×		ATGATCAACAGCGAAGAGTT	GTGATCAGTGTTGGGATTCT	CO093602
T-CO093670	×		AGGGTTCATGGATCTAGGTT	CAAGCCTCTGATAAATACGG	CO093670
T-CO093915	×		CCAAATCTTTGAGTATCATCC	TGTGACTGCTGTCCTTGTT	CO093915
T-CO093950	×		TTGAATTTCAGGCTTCTACC	AAGGGATGGAGTTAGGAAAG	CO093950
T-CO094055	×		GTTTTGGTTTTGTCCAGTTT	AAGTGCTCGAGATGATGAAT	CO094055
T-CO094412	×		GAATGTTTTAGCGAGTGGAG	TTCAGAGTCGCTAGTTCCAG	CO094412
T-CO094618	×		TGCAGAAGGGATCTGTAATC	CCTCAAACATCACACAAATC	CO094618
T-CO094728	×		GGTAAGGGTGATCAAAATGA	GCAATGTAGAACACAAGCAA	CO094728
T-CO094845	×		TTAGGTGTGGAAAGAGTTGC	GTTTGCTTAGATGGGTGTTC	CO094845
T-CO095104	×		AGGAGCAGCTTCTTTCTTTT	TTAATCGCGGGAGTTATAGA	CO095104
T-CO095119	×		GCTTCGGATAATGGAGAAG	GCTTCATACTGGGATCAGTC	CO095119
T-CO095251	×		AGGAATTTCTGCATCATAGC	TCAGGCAATATGGTTCATTT	CO095251
T-CO095256	×		ATTGGCATTCTTAAGCAACA	TTCAGAGATCCGATTTCAAC	CO095256
T-CO096593	×		GTCTCATGATGGTTTCTTGG	TTCCTCGTCATCTTCTTCAT	CO096593
T-CO096633	×		TGGCTTTTATGGCAGATAGT	TTTAATTGCACAAACAAGCA	CO096633
T-CO097347	×		GAATTCGATGGTGAGAACAT	CCATCTTCCTCAAAAATCAT	CO097347
T-CO097590	×		ACCCTAATTTGGGAACTCTC	GCATTCTAACGGAAGGAAG	CO097590
T-CO097867	×		GGTGGAGATATTGCAAAGAA	ATTGTCTTGTGCCACTCATT	CO097867
T-CO098321	×		CTTTTAGGGCCCATAGTTCT	CAATTCCCAGGGATGTTC	CO098321
T-CO098555	×		ACACGCACTTATTCGGTATT	AGTGGTACCAACTTGCTGAT	CO098555
T-CO098816	×		GTTTTTCTTTTTCCGGTTCT	CTTCCTCCCATTCTTTGATA	CO098816
T-CO098840	×		TTCCTGTGAAGCATTAGTCC	CAACAGGTAATGACCCTAGC	CO098840
T-CO099118	×		AAAGTATCTAGCGGATGCAG	ATAGAATGCTCCTTCCATTG	CO099118
T-CO099302	×		ACTCAAAATAACTGCCGAAA	TAGTGAAGCTGGAGGTTGAA	CO099302
T-CO100141	×		ACCAAAAACAAACATGAAGG	TGTCAGGGTGGTTTAAGAAG	CO100141
T-CO101196	×		AGAGGCTGTTTCCTTTCTCT	GTACATGGAAGATTCCGAAC	CO101196
T-CO101975	×		GCTTCTACTTGGGAACAGAA	ATTAACCAAAATTGCCTCAA	CO101975
T-CO102019	×		TTATTGGCTCTCTCTTCTGG	TCGCTGATAATGTTCTTCCT	CO102019
T-CO102367	×		CTGCAAATTTGTGATGGAAT	ATCTATTGGGACACCCTCTT	CO102367
T-CO102664	×		GACGGTGTCGTAGAACAGAT	TGAAGAGGACGAGACAGAAT	CO102664
T-CO102889	×		GCCACTGGTTCTTCTTGAT	CAAAATTAAGAGCTGCATGA	CO102889
T-CO103466	×		GAATTCAACAGTCTCCTCCTT	AAGAAGACTCGGACACAAGA	CO103466
T-CO103619	×		TTCAGGAGGGATCTGAGAG	AAGGCTCCTCAAAGAAGAAT	CO103619
T-CO104440	×		AGCAAATCTTCTGGTGTTGT	CGACTCTACGTTTCTTCTGG	CO104440
T-CO104684	×		ATGCTGTTGGGGTTTATATC	GGTTCCACCAGACATTGTAG	CO104684
T-CO105055	×		TCCACTTCGTTCTTGAGTCT	CTTTATGGTGAAGCATCCTC	CO105055
T-CO105378	×		CGGAGGAGAAAGTGAAAAC	CGTTATACTCGCCTTCATCT	CO105378
T-CO105636	×		TTTTAGAGCAGCTGGTGAAT	CTCGTTATGAGTGGGAATGT	CO105636
T-CO105840	×		TTATTTGTGGATGATGCTGA	GATGTTTTCGATAAGCTTGC	CO105840
T-CO106219	×		CACCACACCATCTCTCTCTT	GGTGGGTATGGAGTTTAGAG	CO106219
T-CO106566	×		CTCCTCCAGAAACTCTGTTG	ATGTCTGCTTATGTGCAGGT	CO106566
T-CO106598	×		AACAAAGAAAAAGCATCTGG	ATCACCTCCCACTTTTCTCT	CO106598
T-CO106720	×		ATATTGGAGCCATTATTGAG	GTTTCGAGGGAGACGAAT	CO106720
T-CO107152	×		AAATCACTCGAGCTTATGAAA	AGAACTGTTTTGGGTGAAGA	CO107152
T-CO107474	×		TTCAACATGGCTTAGACAGA	TTGTGGAGGAGGTGAAATAC	CO107474
T-CO107506	×		GAGCAGGTTCCTTCTACTGA	TCAAGTAAAAACTCCGGAAA	CO107506
T-CO107733	×		TGCCTGACTGGAGTAAGATT	GACCCACACCTTCAAAAAC	CO107733
T-CO107761	×		TAGGCTTGTAAGGAGTGGAA	TTTCTTTGAAGATGGCAGTT	CO107761
T-CO108255	×		GAATCGTGTTTCCCTAAAAA	CAATGATCTTCAAACCCAGT	CO108255
T-CO108763	×		CGGTTCTACTTCTCCTCAGA	GCCTTCTTTATTTCGGAGTT	CO108763
T-CO108800	×		ATGATTGCTGGGAAAAGATA	CGAGTACAAAATCCAACTCC	CO108800
T-CO108967	×		CTGTGTATTGTGACCAGTGC	TCTTCCAACTGTGAATACCC	CO108967
T-CO109521	×		AAACCTTCTAGCATGGGAAC	GATGTTAGGGTTTCAGTTGG	CO109521
T-CO109694	×		TCGACCTGAACTTGAGTGA	TGCGGTTCTACGTTAGATTT	CO109694
T-CO110590	×		GAAATGAAGCAAGACCTGTT	CGGTTTCAGGTGATAAATTC	CO110590
T-CO110755	×		TTTCTTGAAAGAGGATCAGC	CCTCATCAACATCCTCAACT	CO110755
T-CO111069	×		TGTGATTTTATCGACAGTGC	ATGTTCCAGAACCAAACATC	CO111069
T-CO111090	×		CAGAACCTGTAAGTCCTCCA	TCTACCAGGAAGTGGTTTTG	CO111090
T-CO111120	×		CCTCACTATGCCCAATACAT	CAAAGGTTGCTTAGTTCCTG	CO111120
T-CO111138	×		GCATAATCCACTTCAAGGAA	CCTTGCAACTACCAAACTGT	CO111138
T-CO111362	×		GGGAAGCACTCTCTAAACCT	TTCAAGATCCGATGCTCTAT	CO111362
T-CO111491	×		TTGTTTGAACGTGTTATGGA	CCATTGATAAACCGAACTGT	CO111491
T-CO111635	×		ATCATTGTCAGCGTCAACTT	TGAGTTCATAACAGCCACAA	CO111635
T-CO112099	×		GTCCGATGATTGGTCATTAG	ATTGATCTCTGCAACAATCC	CO112099
T-CO112118	×		ACCCCACCCTCCTGAAAT	AAAACCAAGGGGTTTCCT	CO112118
T-CO112217	×		ACTTTGCGTTCATAAAAACC	TCATTCTCTCCAAGAATTGC	CO112217
T-CO112780	×		AAGGAACATATCCAGCTTCA	AGAAGTACTGGCCATCGTTA	CO112780
T-CO112792	×		GTTCTTTGATGGGAAAGACA	ATATGCCGGGACTAATCTTC	CO112792
T-CO112892	×		TCCATTGTTGTTGTTCTTCA	TTGGCTTACAGATAGAGCTTG	CO112892
T-CO113170	×		TGCCTTTTCAAAGAGTTTTC	AAGAAAATGTCAATGGATGC	CO113170
T-CO113346	×		CTTGAGGGATTAAGTTCACG	ACCAGATCTTTTCTGATCCA	CO113346
T-CO113580	×		AGCGGAAAAGATAGTGATCC	GTTGACACCTTTACGAGGAG	CO113580
T-CO113711	×		ATTATCACCAACCAACCTCA	ACTCTCATCCTCTCGCAATA	CO113711
T-CO114197	×		AAGATCAGGTTCGTGTCAAG	TCACACAACTCATCTGCTTC	CO114197
T-CO114222	×		TCCTTTCATTCTCTGCAACT	TGGTTTATGGCTGATCTCTC	CO114222
T-CO114630	×		TTGTTTTGGTTTCAACTTCC	CAGGGAAGCTTTATTGTTTG	CO114630
T-CO114807	×		GAACTGGAGAATCCATTGAA	TGGAGATTCAACCTTATTGG	CO114807
T-CO115005	×		ATCAACGTCAGTGATGGAGT	ATCAGGTAATGGAACCACTG	CO115005
T-CO115013	×		ATTTGTTGACCGGAGAAATA	CATGACCAGTTCTTCCAAAT	CO115013
T-CO115067	×		TCAACAATCAAAATGTCCAA	TCCTTCTTGACTTTCTCCAA	CO115067
T-CO115348	×		GAAAGAAACGTTCCTAATCG	TTTCCATCAACTTCTTCACC	CO115348
T-CO115434	×		GTTCCTGGCATTCTTTACAA	GGAAAGCAAACCAATAATGA	CO115434
T-CO115572	×		AACAGATGGTTAAGCCTGTC	TCATCCTAGGTTCGTCAATC	CO115572
T-CO116267	×		TATCTCCGAGAACGAACAAC	GAATACCGATCACTTTGGAC	CO116267
T-CO117328	×		GAAATGGAGCACGAGGTT	CTTCTTCTTCTCCTTCTCTTTG	CO117328
T-CO117708	×		TCCTCTCTTCCTCTCTTTCC	CCTGATGACCCTCTTTTACA	CO117708
T-CO117875	×		AGGTATTAGCTCCATTGCTG	GAATCTTTGTCCAAGCACAT	CO117875
T-CO118019	×		CATGAGATGGAAACTGAGGT	TTATTGAAGACGAAGTGCAA	CO118019
T-CO119199	×		CAGCTACTGCTGTTCCTTCT	CAACAGCTTTTGCAACTTTA	CO119199
T-CO119335	×		GAAGGAGGATTGTTTGGTTT	AATACCAGGGCGTACAGATA	CO119335
T-CO119702	×		CCCCTTAAAACTCAAATCCT	TGATTCGGGTTGAATATTGT	CO119702
T-CO120012	×		TGATGACATCCATGAAGAAA	TTCTGGCAAGTAAGGTTCAT	CO120012
T-CO120687	×		TATATGCCATCACAAGCTGA	AGCTTGGCTTAAAGGAACTC	CO120687
T-CO121127	×		TACCCAAATTCAACAGCAG	AAAGCTAAGGATTTCGGTTG	CO121127
T-CO121546	×		CAAAAGACAGTGTGATGCTG	GGAGCTAACCATATCGAACA	CO121546
T-CO121595	×		TTTAAGGTCGACAGACATGA	ATGCTACTCATTAGGGGTGA	CO121595
T-CO121651	×		GATCCCGCTAAGGATGAT	GGAGTTTGGGGATTACAAA	CO121651
T-CO122041	×		ACTTGGGGTCTAGGAAACAT	AAGGCCTAGCTGACCTACTT	CO122041
T-CO122233	×		GATTCGATTTCGGATTGTAG	CTCCAAGGATTGAAGCTCTA	CO122233
T-CO122304	×		CAAAAGCTCGGACAATTTTA	CACAGACACTTGTTTCATCG	CO122304
T-CO122387	×		CATTCATAAAACGCTTAGCC	CTGAGCCATATGGTTGGTAT	CO122387
T-CO122497	×		ACGTCTGCTAAACAAGCAAT	CCACTTCCAGATAACATTGG	CO122497
T-CO122569	×		TTCCTGATCTTGTAGCTGGT	TGCATAGTGCTTCCACAATA	CO122569
T-CO122741	×		ACAAGAAATCCTGCAACATC	ATCATTCTTGTAAGCCCAAA	CO122741
T-CO123495	×		CCGGGGGAAAATTAAAAA	GGAACCTTGGGGGTTTTG	CO123495
T-CO123562	×		GACTGTTCCTTGTTCTCGAC	GTGACAATGTGGTTTTTGC	CO123562
T-CO123903	×		AACGGAAACTCAAGTCAAGA	GTTTCTTCACTTCCCTCCTT	CO123903
T-CO124477	×		TTTTCTTTTCAAATGCTTGG	TTCCTCTGATATTGGATGCT	CO124477
T-CO124606	×		ATCAAAGAGCAAAAGAGCTG	GAGGAGTTTCGAGAGTGTTG	CO124606
T-CO124877	×		TCCGTATCTTTCTCTTGAGC	AAAGTTTGGTTGCTAAATGC	CO124877
T-CO124979	×		AGCTGATCTTCACACACCTC	CGTGTTGGATGTTTCATGT	CO124979
T-CO125225	×		GGGATGGATTGATGTTCTTA	TTAGACTGATATCGAGCTTGC	CO125225
T-CO125615	×		ACTCTAGGGATGATGATTCG	TGTAAAGATCGTCACCAACA	CO125615
T-CO125809	×		AGAGAAATGTGAGCAAGGAA	CTTGGTCTCAAGTGTGGAAT	CO125809
T-CO125819	×		ACGGATGACAAGTTTAGGAA	TGCCTACCCAGAAGTTTTAG	CO125819
T-CO125891	×		TTAAAACAAGGGAACCAAGA	TTTCTCACCACGTTTCTTCT	CO125891
T-CO126078	×		TCATCTAATGAAGCTGCAAA	TACCCACACTACCCCAAATA	CO126078
T-CO126171	×		GTGAGTACTCGTCAGGTGGT	ATCAGAGCTTCCATCATCAG	CO126171
T-CO126463	×		CAGCAGAGAAGAAGATGGTC	GACAAAGAGACCGAACAAAA	CO126463
T-CO126475	×		AACAAGAAGAGGAGGAGGAG	CCTTTCTTGCATTTCTTCTG	CO126475
T-CO126508	×		AACAAAATGGGGTTGATGTA	CAACTTTGCTCCAAGAAGAG	CO126508
T-CO127072	×		ACGGGGCCTAATTCTTTTA	TTTGGATTTTCAGATTTTGG	CO127072
T-CO127350	×		CCAAAAGGTACCGTACAATG	GTTCTCTTCTCCGTCGAAC	CO127350
T-CO127425	×		AAAAGGGGGAGTTTAAAGG	AATTTGATAGGGGGTTTTTC	CO127425
T-CO127486	×		GTGCAAAAGAAAAATGAAGC	ACTTTCGGAATGTTTTTCAC	CO127486
T-CO127569	×		GGTTGCCCAACAATATCTAA	TGGGGATTTTGTTGATTAAG	CO127569
T-CO128430	×		TGAAATGGAGCTTCCTAATG	TTAATGATTGATTTGCACCA	CO128430
T-CO128462	×		TTGATCCTTTTGTTGTTTCC	ATGGTTCAGATCCAGTTTTG	CO128462
T-CO128688	×		GAGAGAGCACTCCATTTACG	AATAATTCTCATTCGCCTTG	CO128688
T-CO129000	×		CCTCCTCCTGGATCTTATCT	AGTATTGTGGAGGAATACCG	CO129000
T-CO129388	×		TACCTTATTCATGGCTGTCC	GGCAGAAGGAAGTCAAATAA	CO129388
T-CO129525	×		CTAGTTTTTGCCTACGATGG	TAGAGCTTCGGCAAAGTATC	CO129525
T-CO129605	×		ATCCACACAAGTTCAAGCTC	CGTCTGACCGATTACAGAAT	CO129605
T-CO129875	×		AACCTTGGGATTGCTTATCT	CATTGATAGCTGCAAACTGA	CO129875
T-CO131022	×		TCGGGTTTATCTTTGACAAC	GATGATTGACCATCAGAACC	CO131022
T-CO131302	×		GGACTTGTTGTTATGGGAAA	AAATGGGTCAGAACAGACAG	CO131302
T-CO131376	×		ATCTCAGCCTGTTTTATCCA	AGGAGTCAACTTACGCTTCA	CO131376
T-CO132331	×		CTAGCAGCACAGTCATCAAA	TCCATCTAAGATAGCCCAAA	CO132331
T-CO132503	×		CCCGAACTATATCGGTCTAA	TCAATTCTGATGAAGGTTCC	CO132503
T-CO132716	×		TAATGGTGACCTCGAAAAAT	TCCGGACATGGTGAGTATAG	CO132716
T-CO132828	×		ACTACAGCATCCCATGACTC	AGCTTGACACGTTCAATAGG	CO132828
T-NP385860	×		ACAAACTCTTGGGAAACAGA	GTATTGCCATTACCAGCAGT	NP385860
T-NP385922	×		TGGGAAATAGGTGGTCTTTA	ACCCTTCGCTAGTTCTACCT	NP385922
T-NP386022	×		TCCAAGAATTTCAGGAGATG	CTCTTTATCCCCTTCCAAAT	NP386022
T-NP508211	×		CAGAAAAACGACAAGGGTTA	AGCATAACCTGCGATTTAGA	NP508211
T-TC27297	×		GACCACAAGTTTGACCTCAT	CCCTCCACTCAAACATTACT	TC27297
T-TC27304	×		GAACATATGTGGGAAGCATT	GGGAAAAACAACAAGCTACA	TC27304
T-TC27335	×		TTAACGCAAACCCATTTTTA	TCGATACCAGCAAGAGAGAT	TC27335
T-TC27385	×		ATCTCACATGGGAATACAGC	CTGCCATCATACATCAAGTG	TC27385
T-TC27386	×		GTGGTAACATTGCCTCTGAT	GTAAACCCCAAGTCTCTGTG	TC27386
T-TC27389	×		GACAAGGAATACATCCCTGA	CTTGTAGTTGGGGTTCTTGA	TC27389
T-TC27390	×		GATGCTAAGAAGCCTGAAGA	TCAAGTTGGGGAAAACATAG	TC27390
T-TC27392	×		GAGAAAAAGGAAGAGGAGGA	GGCGCTTTATCTATACCAGA	TC27392
T-TC27394	×		ATGGTTTCATATCTGCTGCT	CAAACTTATCTGCCCTGTTC	TC27394
T-TC27396	×		TAAAGAAGCATTCAGGGTGT	ATCATGACCTTGACGAACTC	TC27396
T-TC27399	×		GCTACCAAATCTGCTACCG	GAGCTTCTCCTCAAGACTCC	TC27399
T-TC27424	×		TCTAAGCGACAACAACAATG	GCAACAATATTTCGACCAGT	TC27424
T-TC27444	×		ATGATGAGCCTGAGGAGATA	TTGGGGTTATCAATTAGTGG	TC27444
T-TC27446	×		CACTTATCCCTTCCAAGACA	TCAGGATCATCAATCTCCTC	TC27446
T-TC27455	×		GATGATGAAGATGAGGAGGA	GCTCTTGTAGAAAGCAGCAT	TC27455
T-TC27467	×		GTTCCAGAGATTGCTCACAT	ATGACAAGTTCCCTTCAAGA	TC27467
T-TC27480	×		CGGTTTTGATGTTTTGTTTT	TTGGGTAACTAATGCAAGTGT	TC27480
T-TC27497	×		AACAACAACACAACAACAGC	CATGTCTTGAAGAAGGGAAG	TC27497
T-TC27527	×		GTCGTTTGGCTTTAGGTTTA	CCAACTCAAATTCCCTGATA	TC27527
T-TC27532	×		GGATTAGCAACACCACTTGT	GACAGCAGTTTCCTTTGTGT	TC27532
T-TC27571	×		ACGAATATTGGCAATTCATC	GGCAGCAAGTTACCAAAATA	TC27571
T-TC27572	×		CAATCCAACACTCCTTGAAT	CATTTTCTTTGTCGCAAAAC	TC27572
T-TC27596	×		CGAGGGATTGATCTAAAGAA	TAATCACTTCCAAAGCTTCC	TC27596
T-TC27648	×		GTTATTGCTTTCGCAGAGAT	CCTCACTTGAAAGCTCACTT	TC27648
T-TC27674	×		ATTTCAGCTTGAGAGGACAA	AGAGGGCTTTATCCCACTAC	TC27674
T-TC27675	×		CTGCGTCTGTGATATATGGA	GACCATGATGAGATTTCAGG	TC27675
T-TC27733	×		GGAGAGAAAGACGACAACAG	TTCATAATACCGAGGGAAAA	TC27733
T-TC27738	×		TAGACCTGAGAAAACCTCCA	GTTCAAACATCATTGGCTCT	TC27738
T-TC27774	×		ATCAAAGCCTGCTCCTAAG	ACAGCAGGTGCTTTCTTT	TC27774
T-TC27791	×		TTGCTCAGAGATGGAGATTT	TTCCAAAACCAAATACTGCT	TC27791
T-TC27809	×		TGATATCGATGGAACAGTCA	CCCAATTACCCCTAAAGATT	TC27809
T-TC27814	×		CCTTTGACCAGGATCAGTT	TGACTCTGGGTCAAAACTTC	TC27814
T-TC27829	×		GTGTTGATGCTAATGGGAAC	TTGTTGATATCAGGCAATGA	TC27829
T-TC27837	×		CATGCAAAATGTCAAGAATG	GTTAATGGCAAAAGGTGAAC	TC27837
T-TC27848	×		ACACTGGCGACTATGAAAAT	GGTGATGAAGGAGAAAGCTA	TC27848
T-TC27849	×		CAGATCCGACTCTTTTGAAC	TAGAGCACGATTCCAAAAAT	TC27849
T-TC27866	×		GGTTTTGCAATCTTCAAGTC	CTCCATGACCATCAAAAACT	TC27866
T-TC27875	×		GCTTGATCAATAGAGCCAAA	CCATCTTCAAAAGGAGAACA	TC27875
T-TC27876	×		GGGAAATGCTTAACTTTTGT	TTGGGTTTGTATTTAATTTGG	TC27876
T-TC27877	×		GAAAAGACCGTATGCAAGAC	TGCAGTCATAATCCTTTCCT	TC27877
T-TC27932	×		AGGGAAGTGTTCCATAGGAT	GCATACCTCAAACCCTTTTA	TC27932
T-TC27948	×		AAATATTAGTCCCGATGCAA	TTCCCTTTATCCAAGTTTCA	TC27948
T-TC27949	×		CAGCTCAGTGAAATCTAGCC	TACAGTTCAATCGGGAATGT	TC27949
T-TC27974	×		AAGAAGAGGGCCTTGACTAT	TTTCCTTTTCCAGACTTCAA	TC27974
T-TC27981	×		TGGTGTGATTGTTGAGAGTG	TTTGGCTACATACCAAATCC	TC27981
T-TC27994	×		GATTATTTTGGATTGCTGCT	GCATTTCACATTACACAACG	TC27994
T-TC28007	×		TGGGGATCTAAAGCATTCTA	GCCAATTCTGTTTCAATCAA	TC28007
T-TC28015	×		ATCAGAGATCGAATCCAAGA	AAAACTGGAAGCAGAAACAA	TC28015
T-TC28080	×		TGAAGCTACAGACGAGGATT	GGCTCTTCTTACCTGGAAGT	TC28080
T-TC28097	×		CAACCCGGAAGATAGATATG	CAGCAGTTACCTCAAGCTCT	TC28097
T-TC28103	×		GAGATTGGTGGAGACAAGAA	GAACACTTGACGCATAACAA	TC28103
T-TC28105	×		GGAAGTCATCAATCAAGCTC	GGCACAAGACATGAATACCT	TC28105
T-TC28110	×		TGCAACTTATCTTGATGGAA	GGCAGAGTGAGAATCAGTGT	TC28110
T-TC28157	×		GGAGTTATTGCACCAGAGTT	TCTTCTTCCTCGACACAGAT	TC28157
T-TC28160	×		CCGGTTTTAACTTTTGACTG	ATAGGTGGGTTGTAAACGAA	TC28160
T-TC28161	×		CTTAATGCAACACTGCAAAA	GACGTGAGAGTGGTCTTTGT	TC28161
T-TC28167	×		GATCAAAGCCTGATGTGTTT	ACAAGGATGAAATCCCAGAT	TC28167
T-TC28193	×		GGAACAAATGGTCCTCTACA	AAGAATTAGGCCAAAAGAGC	TC28193
T-TC28257	×		ATTTCACTTCCCCTCTCTTC	ATCTGGACGCAACCTAAAG	TC28257
T-TC28316	×		TTGAGGACCCTAATGATGTC	TCCACTTTCCCTTGTAGTTG	TC28316
T-TC28317	×		TATGGTTCCCTTTCACTCAT	GGATTTAGGCTTACCCAGAT	TC28317
T-TC28324	×		TGAAGGCAGAGTCAGAAAGT	GCTGCATTCTTCTTCTCATC	TC28324
T-TC28343	×		AGGAGGGATATGGAACAAAC	CTGGCAATCTCTTCATCTTC	TC28343
T-TC28363	×		CTCAACCAAAAATGACTGCT	TGACCTACCAGTTCCATCTC	TC28363
T-TC28366	×		CAACTTATGGCTGAATGATG	TGAGGTATAGCATTGAAGCA	TC28366
T-TC28376	×		GAACATGCTTAAGAGGAAGG	TCCTTCGAATACAAGTGACC	TC28376
T-TC28377	×		ATGGCAGAATCCATGACTAC	AGACTCGGTGAATTGGTGTA	TC28377
T-TC28425	×		ATGCTATTGCTAAAGCCAAC	AATCAAAGGGGACACCTAAT	TC28425
T-TC28472	×		ATCATTCAAAAGGCAATCAC	CAGCTATCTTTCGTTCCATT	TC28472
T-TC28498	×		GGGAATCATCTTAATCCTCA	CTGCCAAATCTCAACAAAAT	TC28498
T-TC28505	×		ATGTCCTTCTTCGAGTCTCA	CGAAGTTGGCTGTCATAGAT	TC28505
T-TC28510	×		GAAGATAATTGGTGGTGGTC	CCGGTGATCTTATCCAAGTA	TC28510
T-TC28535	×		CTTATTTCGCTGAATGGAAT	CCAGTCAGCTGAGGTCTTAT	TC28535
T-TC28551	×		ACAATTACATTGCTCCTTGC	ATAAGAGCAGCAAGTGGAAG	TC28551
T-TC28577	×		GCTGCTGTTGTTGAGTTGTA	CCAAAACAACACTTGGGTAT	TC28577
T-TC28665	×		GTTGTAGTGGTGGTGACGAT	CCAATTCATCAACTTTCGTT	TC28665
T-TC28668	×		AAGCCTCTTCAAAAGGAAAG	GCTTTGCAGTAAATGGTGAT	TC28668
T-TC28690	×		GAACAACGGATTAAGTGCAT	GACCAGTACCAGGTTCAAAG	TC28690
T-TC28703	×		CTGGGTTTCTTCATCTCTCA	AAAGGACGTTTAGATGTTGC	TC28703
T-TC28736	×		AGAAGCGGAAAGTAACATGA	GGCTCTTTAAGCATCAAATG	TC28736
T-TC28750	×		TTTGAACAATGTTGGGAAGT	TCTGTGTCAAATCATCCAAA	TC28750
T-TC28780	×		GTGGTAGTGGGGAAGAAGA	AACAGGGTGCTAATACCAAA	TC28780
T-TC28799	×		CCAAAGTTTTTCATCAATGG	ATTTGCATACCTGAATGGAC	TC28799
T-TC28807	×		AAGGGAATGAATCTGGGTAT	GCATCTATGGTGAGCTTTCT	TC28807
T-TC28816	×		CAGAGTTTTTGGAACCCTTC	CATGAAGGGAGTTGCTTAAC	TC28816
T-TC28818	×		AGTGGTCGAGTCTGAAAATG	CTTCCTCATCCTGATTTGAG	TC28818
T-TC28852	×		GGAGAACTTGACAGTCTTCG	GTGGCTCCCTAGTTCTACCT	TC28852
T-TC28869	×		CTCCATTCTGTACCTCCTGA	ACGAGATGGTGTTTGAGAAT	TC28869
T-TC28904	×		AGGATGATGGTTCTGACAAG	AAATAAACGGGTCAACTTCA	TC28904
T-TC28905	×		GAGGCTTCAAAAATTAGCTG	GTCTGTGTAAGGTTCTGCAAC	TC28905
T-TC28928	×		AGTTCCGTGGTTCTCCTAAT	TACTCCACGTCGGATAACTT	TC28928
T-TC28980	×		TTCTTTCACCAATCCAAGAC	TCCACACTGCAAGTGACTAA	TC28980
T-TC29000	×		TCTTGAGGATATTTGGGTTG	CGTTAGAAAAATGGTGCTCT	TC29000
T-TC29029	×		GTCAAGCAACCCATTATGTT	ACTGTCTGTGTGCTTTGTCA	TC29029
T-TC29068	×		GCTATCGATTGGATTCAGAG	TAAAGAAGGCAAGCAAAGTC	TC29068
T-TC29099	×		ATTTTCCCCACTCCTCTTT	AGAGGAGGAAGGTAATCAGG	TC29099
T-TC29114	×		TTTATGGTGAGGGTTGACTC	CACAGGCTCTTTTAGGAGTG	TC29114
T-TC29129	×		TCATGAGACGTTTTGGTGTA	ATCTTGCTTCTTCAAACTCG	TC29129
T-TC29140	×		AATGCCAATACCGACAACTA	ACCAGGACATAAACAAATGC	TC29140
T-TC29171	×		AGGGCAGAGACTAGTGATGA	CTTGCACATCTCCTTTCTTC	TC29171
T-TC29229	×		GGAGGAAGGAGAGATTAGTGA	GTTTTGGGATCGTAATATGC	TC29229
T-TC29265	×		AAAAACAGAACAAAGCAACC	TTGGGATTTACGGTTCTAAA	TC29265
T-TC29266	×		GCTCAAGCAACTACCAGTTC	TCAATCAACTTCTCCACACA	TC29266
T-TC29295	×		GGAGTATTTGGACAAGGACA	CGGAGTCTTCTTGAGCATTA	TC29295
T-TC29321	×		GCCTCTTTGTTCCATTATCA	AAATTATTTGCCATTCTGGA	TC29321
T-TC29356	×		CAAGGGAAGATGGTACTTGA	TAAGGGTAGGGCAGAGAAAT	TC29356
T-TC29365	×		ACCTGAGTTTAGCACCAAGA	CATCAAAGATATGGGTGGTT	TC29365
T-TC29375	×		CAAAAGGTTGCTGTTTATCC	GAGTCCAGTCACCAAGTGTC	TC29375
T-TC29392	×		TCCTCCATTTTGGTTTAGTG	TGCTCCTGAGAATTGTTCTT	TC29392
T-TC29417	×		GCTTTGCTGGTCTAATGTGT	CATTTCCGACGAATATCAAT	TC29417
T-TC29418	×		ATGAGGCTGACTCTGTTTTG	AAGGAGCATATTGCAAGTTC	TC29418
T-TC29424	×		TTTTGTCTTTGTACGGGAAC	ATTAAAAAGCTGCCACCATA	TC29424
T-TC29476	×		GGTGGAAGCTATTTAAACGA	CTAGCATAAGCCTCGTCACT	TC29476
T-TC29506	×		GCTCAAGGCATGTTGATATT	CAACTCTAACACCCAAGGAG	TC29506
T-TC29550	×		ATCTACTCGTTGTTGCTCGT	TCCATCAAAACACACAAAAA	TC29550
T-TC29552	×		GGTGATGATGAAGCTGAAGT	CATTCCCAACACTACCTGAT	TC29552
T-TC29579	×		CATAAGTTTCCCAAAACCTG	AACTAAACACCATTGGCACT	TC29579
T-TC29606	×		AGAGATCGTTAGGGCTTCTT	GCACCATGTCGATATCTTCT	TC29606
T-TC29617	×		ATTTCAGTTGAGGACATTCG	TGGGGCATTTTCTAAGTCTA	TC29617
T-TC29659	×		ACATGTATGGCCAAGATACC	GTTCATCTTCGGTGAGTTGT	TC29659
T-TC29684	×		GAGGTGTCCTTGTTGAGAGA	TTCCTTCTTGTTGCTTTCAT	TC29684
T-TC29732	×		ACAGTAAACCGTTCCTTGAA	TCCGTCAAATCTCTCAACTT	TC29732
T-TC29757	×		GCAATTGTACGCATAATGAA	CAACCAACATTTACCGAAGT	TC29757
T-TC29768	×		GAGTTGATTCTTGGTGCTTC	AGGCTTAATTTCAGCATCAG	TC29768
T-TC29778	×		TCCTTGCTCTTATTTGGAAG	CCCAGAAGAAAACAACAGTC	TC29778
T-TC29866	×		CACACGGGGACTAACACTAT	GACAAAGCTGATACGGTCTT	TC29866
T-TC29893	×		AAATAAAATGGGCAACAATG	TGTAGAATGGGAACGTGATT	TC29893
T-TC29904	×		GAGGTTTGTACCCAGCTCTA	CTTTCCCCTTACCTGAAACT	TC29904
T-TC29913	×		TGGAAAAGATGTTACGATCC	GTTTCCAATCGGTTTGTTTA	TC29913
T-TC29921	×		AGAGCTGCCTCATTTGTTAG	CTTCATGCTATGTGCACTGT	TC29921
T-TC29926	×		TTTTCGGTTTTTACCATTTG	GACGAGTATTAGCGGAGTTC	TC29926
T-TC29930	×		CCCATGTGTAGAGAGGATGT	ACCGCTACTTTACTGCTTTG	TC29930
T-TC29936	×		GATAAGACACCAGAGCAAGC	GGCACCCTGATATGACTAGA	TC29936
T-TC29946	×		AACAACACTGATCCTGAACC	GCCGATGAGACAGTAGACAT	TC29946
T-TC29962	×		TCCCTCGAAACTAATCAAAG	GTAGACTAAGCCAGGGGTTT	TC29962
T-TC29967	×		ACAGACAAAGAGGTCGAAGA	CTTTTCACTTCTGCTTTGCT	TC29967
T-TC29971	×		TGTCTTGAGTCTTGTTGCTG	AAGCTTCTAGAAAGCCCTGT	TC29971
T-TC29978	×		TGCTTCATGTGACAGTGAGT	TCATCACAAAGACCATCTGA	TC29978
T-TC30011	×		GACTGGTTGTTTCTTGTGCT	ACCCAACATGATACAAGGAC	TC30011
T-TC30044	×		GAATGGTAATTTGGAAGACG	TAACCCTACAATGTGCCATC	TC30044
T-TC30058	×		GAGCGTTGTAAATGGAAACT	ATCGACACCTTCATTTATGG	TC30058
T-TC30084	×		GGCACGAGATCAGATTAAGA	CCTGGAACAGTTTGATTAGG	TC30084
T-TC30093	×		GTCAACTGATCTTTTCTGTGG	CATCGTTTTTGCTCTCTTCT	TC30093
T-TC30100	×		TCCTTCCATTCTTGTTTCAC	AATTGGCAAATTGGTAAAAG	TC30100
T-TC30108	×		AAGGCTTCTCAAGACTTCCT	TTCCAGGCATACAATAATCC	TC30108
T-TC30126	×		AAAACACTGCTTTTGGAGAA	TGAAGATCAACACCAATTCA	TC30126
T-TC30164	×		AGAGGTTGTGTGTGAAGAGC	GAATTTCCAGCCATCTACTG	TC30164
T-TC30169	×		GAGATGTACGGACCACAGAT	GTCACTAGCATCCGAATCAT	TC30169
T-TC30186	×		ATGAAGGAAAACAGTGATGG	AAGCTTGAGCTTCTCATCAT	TC30186
T-TC30220	×		ATCCGCATACAGCATTAAGT	AATTCCAAAGCTTCTTTCCT	TC30220
T-TC30325	×		TGAGTCCAATTGAAACTTCC	TGTCCTTGTACAACTGCTTG	TC30325
T-TC30331	×		TTGGGTTTCTTCTCCTTGTA	AATTCGTCATCAACCATACC	TC30331
T-TC30366	×		CTCTGCCCAAATATTCAAAG	CTTAATATGCTCTGCCCTTG	TC30366
T-TC30374	×		CCATTTGAATAAGGTGCATT	AGCTGATCCACAATCAAAGT	TC30374
T-TC30404	×		ACCTTGATCCCAAAAGAAAT	AATTTTCCCTTTTCCAACTC	TC30404
T-TC30443	×		AGGGAGGAACTTGAGAAAAT	CGAAGCTGAGGTGTACTTTT	TC30443
T-TC30445	×		AAGTTCACTTTTCCCGTGTA	GTGCTGAATTTAGAACGTGA	TC30445
T-TC30464	×		CCATAACAACCCTGCTTTAG	GAAGGTCAGGCTGATGACT	TC30464
T-TC30501	×		CAAGTTGAGGAGCTCTCTGT	TTGCATAAATTTCTGGTGTG	TC30501
T-TC30502	×		TAACTTAAGCCAGGCATTTC	ATCATCTTCAAATGCAAACC	TC30502
T-TC30527	×		ATCTCCCATTGAAACTGTTG	GGAGAATGATTCCAGATCAA	TC30527
T-TC30537	×		TGAAGATCGGGTTAAGTTGT	TCAACGACTGAAGAAGGATT	TC30537
T-TC30562	×		TCATCCTAGGAAAGTTCAGC	TTGACCTAATGGACTCCAAC	TC30562
T-TC30588	×		TGAGGAAGTTGAGGAAAGAA	GTTTCCATAACCAGAAGCTG	TC30588
T-TC30597	×		GGCACTAAAGGAAGAAAACC	TGTTGTTGTTGTTGTTGTTGT	TC30597
T-TC30728	×		TCCTTTGTTCAAGAAGCACT	AGTTAGCATTCTCGGTGAAA	TC30728
T-TC30746	×		CCTTCATTTGCAATGATTTT	AGGAAAAGCGAGGATAAACT	TC30746
T-TC30766	×		CATTTGTCACTGCAAAACAT	TTTCTGCAATTGACCTTCTT	TC30766
T-TC30771	×		AATCTGGGAAATATGGTTTG	ATGCGCTACACCAAAAAG	TC30771
T-TC30773	×		AGATATCGTGATCCCAACAC	TTTGTAGCAGCCTTTAGACC	TC30773
T-TC30815	×		ACCTACATGAGCTTGCAAAT	CTCTTCTCGGTTAATTGCTG	TC30815
T-TC30843	×		TCACCCTCCTTTCTGTTCTA	ACATCATCCTCTTCGTCAAC	TC30843
T-TC30852	×		ATAGATTGCGGAAGCAGATA	CAGAAGCACTAGAAGCCTGT	TC30852
T-TC30859	×		ATGTTGTTACCCAAGATGCT	GGTAATGTTGCCTGTTGATT	TC30859
T-TC30869	×		GGATTAGCGACATCACTTGT	GTTTCCTTTGTGTGTGGATT	TC30869
T-TC30879	×		TACAGGAAGTGGAAGAGGAA	CGAATGGTTCCAGAAGTTT	TC30879
T-TC30909	×		AGAAAGGGATCTAGACGTGA	ATGAAAAAGTGCAAGCAAAT	TC30909
T-TC30934	×		GTTCACGTTTTGAGTGAAGG	TTATCATCCGAGTCAAGGAG	TC30934
T-TC30941	×		ACTTTCTCCCTCAGTTCCTC	GCATTTTTGATTTTCGATTT	TC30941
T-TC30977	×		TCTTGCTTATCCCTGTCAAT	CTGATTTCGAACCATCATTT	TC30977
T-TC30985	×		AGCTGATGAAGTCATTGGAC	TTAACCAACCCATTCTCATT	TC30985
T-TC30988	×		CGGAGAATGAAGATGAAGAG	GCTCATCAAGCAACTTCTGT	TC30988
T-TC30990	×		CTAGCATTTTGAATGGTTCC	GAACTTCATCATCCTCATCC	TC30990
T-TC31014	×		CCTTTAGCAATCAATGGAAG	ATTGGATCAAATGGAAACAC	TC31014
T-TC31037	×		AGTGGTTGAAAAATCCGTTA	AATGATTCCCATTGTTCAAA	TC31037
T-TC31057	×		ATGTCGTTGATGGATTTGTT	AAAGCCGACAATAAGTATGC	TC31057
T-TC31081	×		AATTGTTAATGGAACCACCA	ATATGATTGGCCATAACCAG	TC31081
T-TC31089	×		TAATCGGAGGCTATTCCATA	CAAACTTTTCTGGTGTCCTC	TC31089
T-TC31126	×		CATCGATGTTGTGATTTCAG	CAGAAGAGATGCGGTTATTC	TC31126
T-TC31182	×		TAAGAAGCTGAAAGGAGTGG	TGATGAAAACGCTACAACAC	TC31182
T-TC31188	×		ATATGGCACCTGAAATTGTT	CTTGAGGATTGAGTGTGCTT	TC31188
T-TC31215	×		ACTCCCAAAGTCCCATAAAT	TTCAAGTTTAGCCGTAGGAG	TC31215
T-TC31227	×		ATTGGTATGTCTCGTGGTTT	CTTCTAGCAGCATCCATCTC	TC31227
T-TC31264	×		AAAAGCTTGTGAAATGATGC	TATCCTCACCACAAATTTCC	TC31264
T-TC31274	×		ACTTTTGATGATGGGAATTG	TTAAGTGCCAAGTTTTGATG	TC31274
T-TC31277	×		CCAATTCTTTCACTCACACC	CAGAACCCTTTGCTTTCTAA	TC31277
T-TC31322	×		CTATGTTCGGCTTTTCATTT	AGTCAAAGAAACCAGCATGT	TC31322
T-TC31334	×		GCTGACTCAATCACCAGAGT	TTCTGTAAGATTCCCAGCAT	TC31334
T-TC31354	×		TGTATGTTGCAAAGCAAAAG	ATCAGTATCCATCGCATTTC	TC31354
T-TC31372	×		CTATTTGGTGGCCTATTGAA	CTGTAAGGAGAGGCAAACAT	TC31372
T-TC31417	×		CTTGCCTTTATTGAACATCC	CCTCGTACATATGGAGGGTA	TC31417
T-TC31430	×		CTTACGGCACCTAAAGAAAA	CAGCAAGATAGTGCTCAAG	TC31430
T-TC31499	×		GCAACTGGGGAAGTATACAG	TATCAGGATTTAGCGAGCAT	TC31499
T-TC31503	×		ATTAAGGCCTTGGAGAAACT	GGTTGTTCCTTGAGATTTTG	TC31503
T-TC31647	×		GCCATGTTAGGAGTTGTAGC	TTTGGGAAACATTGGAACTA	TC31647
T-TC31648	×		CACACATTGCTGAGGAGAC	CTTTAAGGATTTCCGCAAC	TC31648
T-TC31663	×		GGTGTCCAAAATTAAGCAAA	ATTGGAACCAACAATTCAAA	TC31663
T-TC31742	×		TTTTAGCCTTTGATCTTTGG	CCCAGAGCTAGAACTTGAGA	TC31742
T-TC31784	×		ATAAGGACTCGGATTTGGTT	AACTTCCCAGATGCTGTAAT	TC31784
T-TC31793	×		GGAGTTCACCCTCTCAATAA	ATTGATCGAAGGTGATAAGC	TC31793
T-TC31835	×		GCATATGCTGTCAATAACCA	TATACTTCCACCACCACCAT	TC31835
T-TC31903	×		GTTCTGATGGGGTTCACA	ATGCTTGCCGTAAGTAAAAG	TC31903
T-TC31921	×		CAGTCAAGTCCTCACCAAAT	ATACAAAGCCAACAAGGAGA	TC31921
T-TC31930	×		GGGTCTCAAATCATTGAAAA	TGATTTAAGCTCATCCCAGT	TC31930
T-TC31963	×		TGAAGGGAATTGAGTAGGTG	GTGAAAGGAAGATTTGACGA	TC31963
T-TC31996	×		AAATGTCCAGTGAGGATCAG	TAGCTTTGCCTTCTTTTCTG	TC31996
T-TC32045	×		TCAATCGAAAATCCAAGTTT	TCCATGCATAGAGAAGGAAT	TC32045
T-TC32164	×		GTGTGGAGGACGATTATGAG	TATTTGAGTCGGAAAGAAGC	TC32164
T-TC32180	×		TTTTGTGCATTGGTATGTTG	GACAGAACAGGATACCCTCA	TC32180
T-TC32181	×		GCTGCTCTTGAGAAGGATTA	CATGCATAATTTCACAAACC	TC32181
T-TC32184	×		TTCGAGCAGTGTACTTTGTG	TGAAGACGGAGAGAGTTGTT	TC32184
T-TC32204	×		TCTTCCAGGTTCCTTACAAA	ATCACCTCAACCATCTCAAC	TC32204
T-TC32255	×		ATCTGAAGGCGCTAGTGTAG	CCTAAATCGGTGTTCTTACG	TC32255
T-TC32263	×		TACAAGGAAATCGAGAATGG	AACACGACAAACTGCTTCTT	TC32263
T-TC32329	×		AAGACCACCCTTCTCTTTTC	AGCGAAGTGTTGGAATTAAC	TC32329
T-TC32349	×		TCGGGTAAGAGATACTCGAA	CAGAGTTCGAACCATGAGAT	TC32349
T-TC32373	×		CTCAAAAGGCAAACCTAGAG	CGATTTTCATTATTCCGTTC	TC32373
T-TC32377	×		CCGTCATCCTCAGATTGTAT	ATGAGGACCGATTTTCAATA	TC32377
T-TC32379	×		GAAGACATTCCCAATGAAGA	AAAGTGTGGGCCATTAAAC	TC32379
T-TC32421	×		CCAACAAAGAAGTCCTTCAA	GCTCGACTTTTCAGTGCTAT	TC32421
T-TC32425	×		CTATATGGCCCATCTGACC	AACACCCAAGGGTTTCTCT	TC32425
T-TC32462	×		GATGAAGTTGGGTACCTTGA	TGGCAATAACAAACTTACCA	TC32462
T-TC32479	×		AAAGGGAAAAAGGAAGGTTA	CTCTATTCTCCTCAGGCTCA	TC32479
T-TC32507	×		AAGGACCAATCTGCTAATCA	CCAGAATTCATCTGTTCCAT	TC32507
T-TC32508	×		GGTGGTAAAGATGTCTGCAT	GCTTGATATGCTCTGCTTTT	TC32508
T-TC32509	×		CTGAACCCCAGAGTAAAATG	CCTTTGCAGGTGTAATCTTC	TC32509
T-TC32514	×		GGAAACCTGATGCTGTAAAA	CGACTCAACCTTCTTAGGTG	TC32514
T-TC32522	×		AACAATGACAAACCTGAAGC	TTGGAGCACTCTCAATACCT	TC32522
T-TC32523	×		AATCAGATGAACCTCCTTGA	GAGGAGTTCTCAACAGCAAG	TC32523
T-TC32524	×		CATGATAAGATCCCCAAGAG	AGCTATAGGCATAAGCAAGG	TC32524
T-TC32539	×		CAAAAGAAGCTGATGTGGAT	ATCATGATTTTTGCTGCTG	TC32539
T-TC32568	×		TGAACCCTACAATAGCATCC	TACTCCACCCTTTCTCAGTG	TC32568
T-TC32574	×		TCTTTACCTGGTTTGCTGAT	GTCGTCATCATCCTCATCTT	TC32574
T-TC32594	×		CAATGATGATGTTTGACGAG	GCTCTTTAATCCGTTTGAGA	TC32594
T-TC32617	×		CAAAATCAGCAGAGGAAGAG	ACAGGGTAAAAGGAGAAACC	TC32617
T-TC32624	×		TTCATCTATTCATGCGATTG	GCCGTGTTTGGTTATCTCTA	TC32624
T-TC32637	×		CAGCGGAGAGATTGTATTTT	TGATGAGACTACAGGAACTTCA	TC32637
T-TC32639	×		TGAAGAGGAGGAGGACATAA	TCATCCTTTTCCTTAACAGC	TC32639
T-TC32656	×		CTCCCCTGAAAAGGTAGATT	AACAAATGACTGGACTACCAA	TC32656
T-TC32678	×		ATACCCAATTGTTTTCATGG	GAAAGGGCTTTGAGTGAATA	TC32678
T-TC32708	×		ATCGAAGCTGCTATTCAAAG	TGACTGCAATAGCTTCAATG	TC32708
T-TC32725	×		GAAGTATTAGGGCCGAGAGT	CCTTGTACAAACCGTAAAGC	TC32725
T-TC32819	×		GTGGTTGAAAAACACTGTGA	ATTTAGCACTCCTTTGACCA	TC32819
T-TC32844	×		AATTTATCCTTGAGGCAGTG	TTTTACAAAAGGGTCAAAGG	TC32844
T-TC32849	×		AGAGGAACAGCAACTACAGG	GTCTTGACTCGTTCCTTTTG	TC32849
T-TC32855	×		ACATGGAGTCTGAAAATTGG	CATTTGCAGGAGCTTTACTT	TC32855
T-TC32885	×		ATGGGGTGTATTACGTTGAG	AAACCATATGTACCCACCTG	TC32885
T-TC32957	×		CAGGACATCACTCGTGTTTA	GGGATTAAGACCCGGTATAG	TC32957
T-TC32972	×		GTAAAAATGCTTTCGGAGAA	TATTTGCGTCATCATTATCG	TC32972
T-TC32986	×		ATACCACCATCACCAAATTC	TAATGGCAGAAGCCAATAGT	TC32986
T-TC32990	×		CTAGCCACAACTGAACATGA	ATATTACATCCCCACCATGA	TC32990
T-TC33029	×		CTCAACTTCGCAATCTCTTC	GAAAAATTATGGTGCCAAGA	TC33029
T-TC33064	×		CAGAAAAGAAACCCAGAAAA	CAAATCAATACCCTTCCTCA	TC33064
T-TC33093	×		GTACGAATTCCCCAACATT	CACTATAACCTTCGCCTGAG	TC33093
T-TC33146	×		AGTTGCAGAAACAAAACCAT	TGCTTGTTTTATCATCATCG	TC33146
T-TC33239	×		TTTCCAGGATTACACTCCAT	CCAATTATATGGCACATTCC	TC33239
T-TC33275	×		CTCTTGAAGGCAAAGAACTG	TTCTTCTTTGGGACTGTGTC	TC33275
T-TC33306	×		TTATGACATCGGATCAACAA	TACTTCCTTCGTCATCATCC	TC33306
T-TC33307	×		ACAAAATCAAATGGAACAGG	ATCATCCTCATCATCGTCAT	TC33307
T-TC33317	×		AAAATATTACGTTTGGGAAGC	GGCTGAACTTGGTCTGTAAA	TC33317
T-TC33346	×		GGAAGAGAGGAGGAGAAAAG	CGGCACAAACTAACCTCTAC	TC33346
T-TC33354	×		GGTCTTCCCCATAATGAAAT	AGGTTTAGGAAAAGGGTCAC	TC33354
T-TC33359	×		CTGGAGGAGCTGTATCTGAG	CAACTGAGACTTACCTGCAA	TC33359
T-TC33373	×		TTCTAGCTGCTGGCTTTACT	TGGCTGCCAACTACACTAAT	TC33373
T-TC33379	×		TTGTAAATCTCAGCCCAGTC	AAGGATGTAGATGGTGGATG	TC33379
T-TC33397	×		CTAAAAACACGACCCTCTTG	TTAATCCCTTCACAAACACC	TC33397
T-TC33414	×		CATAATGAAATTGCTGCTCA	AGGAAAAGGGTCACTCTCTC	TC33414
T-TC33456	×		CATCAAAGATTCCTCCAAAC	CTCCTCAAGCTCTCATCATC	TC33456
T-TC33461	×		CCCCTTATGGAGACTCTTCT	ACGATTTCGGAATAACACAG	TC33461
T-TC33483	×		CTACAACAGAGGCCAAACAT	CCTACTGGGTTGCTAATCTG	TC33483
T-TC33490	×		TTCTTGGGGTTTACTCAAAA	CAAATCAAACCTTGAGCATT	TC33490
T-TC33520	×		TTTCTTCGAAAAGCACCTTA	TCAGATGCGATGATCAGTAA	TC33520
T-TC33576	×		GTTGGCATGTTCAGATTTTT	TGTAAGAGGATCCAAGGAAA	TC33576
T-TC33587	×		GTCTTCTCCAGCATGGTCTA	GTGGTCAAGTTTCCATTGTT	TC33587
T-TC33654	×		GATGATGACGATGATGATGA	CAGCACTAGGGTTGTTATCC	TC33654
T-TC33658	×		TTAATGTTGGAAATGTGCTG	ACACGGTACTGCCATAAAAT	TC33658
T-TC33670	×		AGCTTATCCACCATTTCTCA	CGAGATCTTTACCATCAACC	TC33670
T-TC33679	×		TAAGGGCTATTCAATGAGGA	TGTTGATTACCCTCGATCTT	TC33679
T-TC33693	×		CGTGACCTTTCCTTATTCAA	TAGAGAAAGACCATGGAGCA	TC33693
T-TC33705	×		AGTTGCGATCATAAGGCTAA	AATCTTAGGCAAAAGCACTG	TC33705
T-TC33719	×		AAGTTCATTGCAGACGAGTT	CCTTTGTTGAATCCATGTTT	TC33719
T-TC33753	×		AACAAAGATCATCTCCCAGA	GATTGTTGGGAAAGAATGAA	TC33753
T-TC33760	×		AAGGCATGCTCTGTACCTAA	GTCCGGCTTGTATCATAAAT	TC33760
T-TC33765	×		TTGGTGCTGCTAAGATGATA	ATCATGATTGGACGTGTTTC	TC33765
T-TC33777	×		TTGCTGTAGATAGGCTGGTT	AGAGTCATGATTCACGGAAG	TC33777
T-TC33786	×		CCACCTTTGACTGGTAGAGA	GTATAGGCTTCACCACAGGA	TC33786
T-TC33796	×		GAAAATTCATCCATCAGAGC	TAGCATTTAGCGGAACTCAT	TC33796
T-TC33857	×		GCAGAACTCTTTTGATCAGG	CAACTCCGTATCATCTGGAC	TC33857
T-TC33880	×		CTGCAGTTCCTTTTGAAGAT	CACCAAAATGTCCTTGATTC	TC33880
T-TC33902	×		AACTGCAACAACAACAACAA	CAAAAGAGGGTCAGAGTTTG	TC33902
T-TC33912	×		GGATTATGTGCTGGTGAAGT	TTCCACTTTGCTAAAGCACT	TC33912
T-TC33913	×		GGATCATTGGAGATGAGAGA	AAAACATGACACCCAGTTTC	TC33913
T-TC33927	×		AAGGAGGAGGAGTGAGAATC	ACCAGTTTCAGCAAACCTAA	TC33927
T-TC33952	×		GTCTGGAAGATGCAAAGAAT	CTTTGCCATAAGAAGTGCTC	TC33952
T-TC33975	×		ACACGAGACTGAAAGTCCAT	AAAAGAAATTACATTCCGAAAA	TC33975
T-TC33980	×		GGAAGTTATGGTGGTGGTAA	CATCATAAGCTCCTCCTTTG	TC33980
T-TC33991	×		GTACTGCCGAGGAAGAATTA	AATCCAACCTTCCTTTTCTC	TC33991
T-TC33996	×		CAAAGAGGCAAATAGCAGTT	TCTACCGTGTTCACGTATTG	TC33996
T-TC34020	×		ACAACCTAGAATGGTTGGTG	TCATAAGGAGCAGGCATAGT	TC34020
T-TC34043	×		CAAGCAAGATTTGAAGATCC	AACGAAATAGCTTCTTTGGA	TC34043
T-TC34044	×		TTTGAACATGGAAGTCAGTG	AACTCTTCCCAAGTCTTTCC	TC34044
T-TC34080	×		TTTCAAAACGGGTTCTTTAG	CTGAAAAACTGCTTCTCCAC	TC34080
T-TC34120	×		ATGCTTCTATGGATGGACAC	ACCACATATTCCTCAGCATC	TC34120
T-TC34126	×		TCCTGTCCTGATAGCTGATG	TAGCGTCTTCTTCATGTTCA	TC34126
T-TC34178	×		GATGCTTCTCAGCGTAAGTC	CTTTAAGTTCCTCCGATGTG	TC34178
T-TC34184	×		AGAAATCAGTAAGCGCATGT	TCCTGATTATCCTCACCACT	TC34184
T-TC34191	×		GAAAAGGCTGATGTCTATCG	ATTCTTCGGCTATTGTTTGA	TC34191
T-TC34205	×		CCATCCAATCTTTTCTCTCA	TAGAAAGGATTTCACGGAAG	TC34205
T-TC34220	×		AATTGATAATGCCAGCTGAT	CATGTCAGTCGTGAGTTGAG	TC34220
T-TC34243	×		ATATGTTTGAACCAGGTGCT	GAAGGCATTCAACAAGGTAG	TC34243
T-TC34250	×		GCGGAAGTCAAAATTCTCTA	TTTCAGTCACCGTCATTACA	TC34250
T-TC34251	×		AAGATGTGTCACCGGTAAAG	GTCGACTAGAGGTCACAAGG	TC34251
T-TC34274	×		AGTGCTCCTACAGGAGATGA	CTTTTGCTACTAAGGCCAGA	TC34274
T-TC34287	×		GAAATTGGCTCAAGTGAATC	GGACAAACCAAACTAAACCA	TC34287
T-TC34294	×		CTAAACCAACAACCCCATTA	CAGTGAAACTTGCTGATTGA	TC34294
T-TC34335	×		TCAGTTTCCTTCAATCCTTC	TTTGGTTCAGCTGATAAAGG	TC34335
T-TC34416	×		CTTTGAAACTCGTGATCCAT	GCTCTTCTCTGAGCATCCTA	TC34416
T-TC34419	×		ATCAGTTTGTGCTGTGTGAC	ACACAATCTGGTGTGTGTAT	TC34419
T-TC34429	×		TGTGGTAACCGCTCTAGAAT	TTTGTCCAAATCCATTAACC	TC34429
T-TC34451	×		GCCTTTACCAAAGAAGCATA	CTTACCCAAACAGGAACAAA	TC34451
T-TC34494	×		GCAGCCATTATCAGAAGCTA	CGGGTCTCATACAATCTCTT	TC34494
T-TC34502	×		TAACTTCCGATCCTTTGTTG	GCTAGACTGAGGGTTTAGCA	TC34502
T-TC34505	×		ATGAGGTACCTGAGTGGGTA	TTTTCTCTTCCTTTTGCTTG	TC34505
T-TC34533	×		AAATGTGTGGTTCCAGAGAG	TTTTCTTTCAAGTCCAAAGC	TC34533
T-TC34568	×		TATCCGTGGTTTCGAGTATT	GCTTTAACAGGCTGATCTTC	TC34568
T-TC34571	×		TATCTTAAGGGGCTTGAACA	GCTTTTCCCTACACATTTGA	TC34571
T-TC34577	×		GTCATCAAGTGCACAAACAG	AATAAAAACCCAAGCATTGA	TC34577
T-TC34580	×		CCCTCATCCACATAACTTGT	CGGAAGAGAATAACAACCAG	TC34580
T-TC34593	×		TAGTTCCCACAAAGAGCAAT	CATTGTCGTTGCAATATCAT	TC34593
T-TC34594	×		GAATTTTTGGTTCATGGTGT	AAGTTACCCCCGAAAATATC	TC34594
T-TC34607	×		ACGACTTGTTCGATCTGTTT	AGCGTATTGAGACAAAGGAA	TC34607
T-TC34667	×		TTGGTTGATTGAGAGATTCC	TCTCAAGTTCATCCACATCA	TC34667
T-TC34699	×		GATTGCCATCAAAACACTTT	AATCCTACTCTTTGGTGTCA	TC34699
T-TC34708	×		ATGTTAATGGACAGCCAAAC	GCTCACAAGAAACTCAGGAT	TC34708
T-TC34709	×		GTTTTAACTCGGTCGAAATG	GCAGTTTGTATGCCATTTTT	TC34709
T-TC34747	×		TCTTGTTTGGAACTCAGAGC	GTGCCTTTATCTTTCCATGA	TC34747
T-TC34762	×		TCCATCTGAATTTGGACTTC	AAGTAATCTGCTGTGCCACT	TC34762
T-TC34782	×		CAACAAAGAAGAAGCAGGTT	GCTAGTCGAAATTCCAAGTG	TC34782
T-TC34810	×		AGCGATGATAAGCAATTCTC	CTTGGTTGTCGTAGATGTCA	TC34810
T-TC34811	×		GCAGGTACCATTTCTTTTTG	GCAGTGCAGACATGAAATAA	TC34811
T-TC34824	×		CAGATGATGGAAGTGGAAGT	CTGCAGAATTGCTTTTTCTT	TC34824
T-TC34838	×		CTGGTGATCCAAGTCATTCT	AGGAACATCTGATGGGATAA	TC34838
T-TC34849	×		GAGCTAACAGACACAGCACA	TTCGTCGTCTTCTTTCACTT	TC34849
T-TC34863	×		AGTTATTCACAGCCTCCAGA	CAATAAAACCATTTGCATGA	TC34863
T-TC34882	×		AATCTCCTGCTGTCGTTAAG	AATTGTCACCATGTCCATCT	TC34882
T-TC34908	×		GATTCTTTGCTTCAAAATGG	TCAAACAGTGTTGTCTCTGG	TC34908
T-TC34910	×		AACCAATCATTCATCACTCC	GAAGTTGGACCAGATAGCAC	TC34910
T-TC34912	×		GCGAAAGTACAATCTCAACC	TAGAAATCAACTTCCGCTTC	TC34912
T-TC34922	×		GAGGTGAAAGCAGAACAAAT	ACGAACGTAGCCATACAAAT	TC34922
T-TC34939	×		AAATCATCATCACCAGCTTC	TAAAGGATCGATCTTGCTGT	TC34939
T-TC34963	×		GCTGGTGGTTACAAAGAACT	CCCTGTCAATCACACCTAGT	TC34963
T-TC34991	×		CTTGTTGAGCCTTGAAGAAT	ATGAAGCATTGTGTTGCATA	TC34991
T-TC34992	×		GCTAAGCTCAAATCCTTGAA	TTCCTACTTCCAAAAACCAA	TC34992
T-TC35005	×		CAACATCTCGATTTTCCTCT	TCCGGACTGCAGTTTATTAT	TC35005
T-TC35009	×		CATCTTGTCACAGCAAGCTA	ATCCCTCCACAATAGGAAGT	TC35009
T-TC35035	×		AGGAACCTGAATCAGAGGAT	TTTAATGCCAGGTTCTGTCT	TC35035
T-TC35061	×		TTGGATTTTGCAGATGAGAT	CGCCTAAGCTATTTCTTTCTT	TC35061
T-TC35134	×		TTTTGGTTGTCTCTTTTTGG	TCCATTGATGCCTAAATCTC	TC35134
T-TC35181	×		GTTTCAACAAAAACGAAACC	AGGACCAAGATCCAATTCTT	TC35181
T-TC35182	×		AGATGAATCTGCTGTGGAAT	AGAGGCATACATGAAGAAGC	TC35182
T-TC35296	×		TCGGCTTCTACTTCAACTTT	GACCTTTGGCAGTACAAACT	TC35296
T-TC35307	×		GAGCCATAAGATGAAAGACG	TTTCCTCCTCTTCCTCTACC	TC35307
T-TC35328	×		ACTCCAACCATGCTAAATTG	CCTGTTCTTAAGAGGCTTCA	TC35328
T-TC35380	×		AGACAGCTGCTTCTTACAGG	CAACCATCTTTGTCACCTCT	TC35380
T-TC35454	×		AGAAATGGTGAAATCTGTGG	TCAGAATGCTTAGACCGATT	TC35454
T-TC35457	×		AGAAGATGCACTCAAAAGGA	GGAGTTGGAGTTGGAGACTT	TC35457
T-TC35467	×		TCTTCTGCAAGAAAAATGGT	GGTACCAATGATCTGCAACT	TC35467
T-TC35531	×		CTAGGTCAAACAGGGATGAG	CAGAAGCAGATGATGATGAA	TC35531
T-TC35547	×		CACGTTCCTACTCCCTCTCT	AGAAACAGACACGCCTCTTA	TC35547
T-TC35548	×		AGAAATGGATGCACAGAAAG	AGTGGATGTGGCAATATGAT	TC35548
T-TC35636	×		AAACCTGGTCACAATGAGAG	TTCAGCTTGTTGTGTTTTTG	TC35636
T-TC35674	×		AGTCCTGGTCAGTCTTTTCTC	TGGCTCAATCCTAATTTCAT	TC35674
T-TC35721	×		ACCAAGTACTTTCCCAACAA	CAAAGAAGCAGTGACAGACA	TC35721
T-TC35725	×		TACTGATGGAGAGGGTTTTG	AGCAAATGCTCGTAATCTTC	TC35725
T-TC35763	×		GACGTGGCTCCACTAACA	ATCTGCACTTCCTGCATTAT	TC35763
T-TC35857	×		ATTGCAGTGGCTCCTATAAA	GAATTATCGGGAGAGGACAT	TC35857
T-TC35885	×		TCTATCCGACAACAATTTCC	GCCTCTTGCCAGAAGTAATA	TC35885
T-TC35904	×		TGGAACTCCTGGTTCTTTTA	TTCAAGTCCCCTATTCATTG	TC35904
T-TC35949	×		ATTGACAATTTGGATTGGTT	GGAGGGAGTGAGAGAGAGAC	TC35949
T-TC35952	×		AATTTTTGATTGGTGTCAGC	TGAAGCAATCTTCACTGCTA	TC35952
T-TC35957	×		ACAAACAGGGCTTACAAGAA	GATCCATAGTCTGGCCACT	TC35957
T-TC35966	×		TGAAAGAGATCCCTGAGAAA	TGAACAACAAAAACATTCCA	TC35966
T-TC35967	×		GTCGAGGTCGATCAGATTTA	GTTGTGGATGGATAAGAGGA	TC35967
T-TC35989	×		CTTCCGAGACACACAAAAGT	TCATTCCCTGTAGGATGTTC	TC35989
T-TC36037	×		AACCTGACAACTGCGTACA	AAGATCTAGGGGTGGAGAAG	TC36037
T-TC36082	×		ACAAGCTGAAGAAATGAGGA	AGGAAACAAAACAAAACCAA	TC36082
T-TC36089	×		TGCTGTCGATACAACTTTCA	CATGGATCAAGCAGTTGTAA	TC36089
T-TC36091	×		GTCAACAAAGGAGGTTATGG	CTCGTTGTCGAACAGGTATT	TC36091
T-TC36113	×		CCAACAGCTTTAGCTTCAAC	GACCGTATGACCCATAGAAA	TC36113
T-TC36121	×		CAGCAGACGTCATACAGCTA	TCGTCAGTGCTCTCTGCTAT	TC36121
T-TC36160	×		TAGTAGCGTGGGTTCATTCT	CATTGTTTTGCCTACACTCA	TC36160
T-TC36173	×		CCAGCACACCATCTACTACA	AGGGAAAAAGATAAGATCAGC	TC36173
T-TC36198	×		GTGATGTTGAAGGGCTACAT	CTTAGGGAGCAAGCTACAAA	TC36198
T-TC36373	×		AACGAGAAATTCACAAAACG	GTGGTTATATTGCCTCGAAA	TC36373
T-TC36410	×		TCCTACAAGAATGTCGGAGT	AACGCCTCACTAAAATCAAA	TC36410
T-TC36451	×		TCCTATGTTGCCTCAGGTAT	GTAAGAAGTCCATGCTCTGG	TC36451
T-TC36474	×		TAAATCTATTGGGGCTGAAG	ATACCTTGCAAATTTCCTCA	TC36474
T-TC36482	×		CAGATACTCTCCTCCACCAC	CTGTTGCTGTTGTTGTTGTT	TC36482
T-TC36499	×		ACAAGGACAAACCAAAGATG	ACCACATTTAGTAGGGCTGA	TC36499
T-TC36501	×		GGGCAATTTAGGAGTTGTAG	GTGAAAAGCAGTTCCCTGTA	TC36501
T-TC36502	×		CAGGAGTACAACCGTGAGAT	CTTGTCTTCCTTCCATCTTG	TC36502
T-TC36529	×		CTCATCGTCATTTCCTGACT	ATGGAAGAAGCCCATAAAGT	TC36529
T-TC36541	×		TTTTATAGGGCCATTTTCAG	CGAAAAACTCCAAGCTCTTA	TC36541
T-TC36573	×		TCCAAATGTGACTTTCCTTT	CCCTTGTGAAGCATCTCTTA	TC36573
T-TC36592	×		ATGGTGTTGATTGTTTTTCC	ATACAAAACGGGTTCATTTG	TC36592
T-TC36655	×		CGATTTGCTGCTGTTTTATT	GTAACCGAATAAACCTTTCG	TC36655
T-TC36675	×		ACGCACTTACTCCACAGATT	TATACCCATCAATCCCCTCT	TC36675
T-TC36770	×		CAAGACGACACAAATGAGAA	ACCAGCTTTATTCCCTCTTC	TC36770
T-TC36807	×		TTTCTGATTTACCTCCAAGC	AAAAACAGAAGGCAACAATG	TC36807
T-TC36814	×		TGGAGATAATCCAATCATGG	GCATCTCTTCAGCTTCCTTA	TC36814
T-TC36819	×		TGCTGTTCAGATCTTTACCC	AAAGAGCACCTTTGATTGAA	TC36819
T-TC36883	×		GTTATATTTACGCCGACGAT	CGTAGGTGCTCAGATAGGTT	TC36883
T-TC36909	×		ACACCATGTGGGGATATAAA	ATGTTCTGCTTAGGTTGCAT	TC36909
T-TC36913	×		AAGCACTATAAACGGACTTTTT	GGCGTCTTAGTGAAGGTATG	TC36913
T-TC36916	×		AAGACAAGAAGGCAAAGGA	TCCCTCTTCTAATTCTTCTTCA	TC36916
T-TC37052	×		CTTGTCTGAAGCTGAAAAGG	CTCATCATCTTCCTCGTCTC	TC37052
T-TC37053	×		GTTGATAAGGCAGAGAAACG	CTCCCAGGATTTTTCCTACT	TC37053
T-TC37054	×		TCAGTGTCTGAGGTGAATGA	TTTCCCTTTAGATGACATGC	TC37054
T-TC37057	×		CTCATATCTCTCCTTTGTTTCC	CTCTTTGGCTTGTTTGGAT	TC37057
T-TC37058	×		AGATCCGAGGAAGAAGGATA	CATGCCTCGATCATTTATTT	TC37058
T-TC37061	×		GAGGAGGAGGAAGAAGGATA	TTCCATTTGTAGAGGGAATG	TC37061
T-TC37065	×		ATCTTCACTTTGTGGAGTCG	TTTTTAGACCCCAAACTTCA	TC37065
T-TC37079	×		ATATTTCCCTTTTTGGTTCC	ATGGCATTACACTGCTCTTT	TC37079
T-TC37087	×		ACACGTAACTTCAAGCACCT	GAAAGTGAGCGTAGACGAAC	TC37087
T-TC37093	×		ATTTGGATTCAGCAAAAAGA	TTGTGGAGAATGTCAATGTG	TC37093
T-TC37141	×		GTGATCGTGGTCGATAATTT	CCACCACATTTGTCTTGATA	TC37141
T-TC37167	×		CTTTGTGGGACATGATTAGG	ACCATCCCTGTTGATCTTTT	TC37167
T-TC37168	×		ATGATTAGGGGAAAAGGAAC	AAAACAAAAGAAGCTCAAGG	TC37168
T-TC37192	×		GTCCAACTCCATACCATCAC	GGCAGGTGACTCATAGATTG	TC37192
T-TC37206	×		AGAGTGCAGGAAGAACTCTG	ATCAAGGTTCAGCCAGTAAA	TC37206
T-TC37253	×		CTCCAAAATGTTGCTGAAAT	AGACGTGAATTTCTCCATTG	TC37253
T-TC37272	×		TCTGTTTTCCTTGTTCTCTTCT	GGCTTAAGACCAGAAAGGTT	TC37272
T-TC37321	×		ACATTCATTGGGAACTCAAC	TCATCAACTGTTGCATCTTG	TC37321
T-TC37349	×		ACTTCAGGCAGTTTAACCAA	CTGCCATATCCACATCCTAT	TC37349
T-TC37353	×		ATCTTACTGGCAACACAGGT	CTACAAATCAAACGGAGTGG	TC37353
T-TC37356	×		TACTAGTCCGTTTGGAGGTG	AAACCATGTCTACCAATGGA	TC37356
T-TC37379	×		GAGGTTGGACAATGCTACAC	TTGCATCAATATTAGCACCA	TC37379
T-TC37404	×		ATGTCAACATCGAGGAAGAG	AAGCAAACAACCATATCCAG	TC37404
T-TC37426	×		TGGGATGTTGTTAAAAGAGG	CTGCTCGGAAATTAATGGTA	TC37426
T-TC37491	×		TTTTGGTGATGGAAAGAGAC	CCAAAAACCTTTCTGCTAAA	TC37491
T-TC37492	×		GAGTTTTGGTGATGGAAAGA	CCCTTTCTGCTAAACTGTGA	TC37492
T-TC37493	×		TTTTGGTGATGGAAAGAGAC	GCAAGTTACCCTTTCTGCTA	TC37493
T-TC37494	×		GGAAGAGAATTAAAGCAGCA	CTTTTCTCTCCTAGCCCTTT	TC37494
T-TC37515	×		GCCTTTGTTCACTGGTATGT	AGATTTTGAGGAACATGGTG	TC37515
T-TC37572	×		CATTATGGTGCAATGTTGAG	TTCTTGGAAAGAAATTCAGC	TC37572
T-TC37575	×		GTGCTCCCTCATCTCTATCA	GCCTCCTTCTTAATGTCAAA	TC37575
T-TC37586	×		TTCCAATCAGACAGATCACA	TCACTCCAAATTCTTTTGCT	TC37586
T-TC37588	×		CGCAACCAGCTAATAAAAGT	TAAACAAGCCAACCATACCT	TC37588
T-TC37597	×		CAGTTGGGACCTGATAACTT	ACTATTTAGCAGCAGCTTGG	TC37597
T-TC37599	×		TTGCTTGACGGACTCTACTT	CAAATTTGTCAGACCACACA	TC37599
T-TC37618	×		TTCTCGATGGTACAAACACA	TTTCCTCCTCAGTCTCTTCA	TC37618
T-TC37658	×		TGCAAAACTTGGGTTTTAAT	ATGAAGAAGGCTGAAAATTG	TC37658
T-TC37668	×		TTATCAGGTGGTCCGTACAT	GTTGAACCGATCAAGTTTTG	TC37668
T-TC37680	×		AGTACCTGTGGTGGAAAGAA	GGAATTGTAACCTCAAGCTG	TC37680
T-TC37683	×		GTGGCATAAGTGAAGGACAT	AAAGAAAGCAAAGATGATGC	TC37683
T-TC37731	×		ATACAGGCGAAGGAACAGTA	TACCCAATAGAAGCCGACTA	TC37731
T-TC37737	×		GTAAACGGAGGGTTTGTTTT	AGTCAGAAGGTGGGGATATT	TC37737
T-TC37761	×		ATCATCACATTCCAATTCCT	GGAAGTGATGCAGAAGAGAG	TC37761
T-TC37791	×		CGAAGAAGAAAAGATTGGTG	ATCCCAAACTTAAAAGCACA	TC37791
T-TC37796	×		TTTGAGCGTACAAGCAAATA	GAGAGGAAATAGGGGTCAAC	TC37796
T-TC37805	×		GAGGAAAGAACAATGGTGAA	GCTGTTGTGTTTTGAGGTTT	TC37805
T-TC37822	×		AGGTCGTAGGTGGATTAGGT	CATTAGGTTGGAGAGGAATG	TC37822
T-TC37877	×		CTCTCCATTTTGGAATGAAA	CCAGAGCTCATCTTGTGAAT	TC37877
T-TC37897	×		AAACGTGTCAAGGTTTGTGT	GTGGAGCCACTAAGATGAAC	TC37897
T-TC37926	×		GGATAGTTCTGCTGAGGATG	GAGCAGGGGTCTTTTTAGAT	TC37926
T-TC37927	×		CCTACTACGACAAAGCAGGT	AGCCTTCTCAGGAGTCTTTT	TC37927
T-TC37967	×		GGGCTTATAGGAGCTCTAGG	AAGTTGTTGGGAAAACACAC	TC37967
T-TC37975	×		ACCCAGACATTTCCTTTCTT	GAAAACCAGATGGAAACAGA	TC37975
T-TC37996	×		CAGCAGCAGAAACTGTAGTG	TTCTCTTCAACAGCAGCAG	TC37996
T-TC38015	×		AGATGACGTGGAGGAAACTA	TATCCAGCTGCCTTTAAGAA	TC38015
T-TC38019	×		GGCATAAAACATTCCGTCTA	CCAAATAAAATGGAACCAAA	TC38019
T-TC38020	×		CTTTCGTTGCAATTTGATTT	CACTTGATACGTGCAAAAGA	TC38020
T-TC38069	×		ATCATAGGAAGGGAAACCAT	TCTTTCTTTATCCGTTCGAG	TC38069
T-TC38098	×		TCCATTCAGATCCTTTCAGT	GGGAGGAAATGAATGAAATA	TC38098
T-TC38102	×		TTCCTTCCCTTCTTATCCTC	AAGTGCTGCACCAATATTTC	TC38102
T-TC38107	×		GATGACGATGATGAACCATT	GCCTGTTGCCTTATTAAAGA	TC38107
T-TC38116	×		AATCACATTTTCTTGGGAGA	CAGAATGCCAAGCTTTAATC	TC38116
T-TC38135	×		GGAAGGAGCTAAGGAATCTG	AAAAGGCTCAAATGATTCAA	TC38135
T-TC38155	×		CTTCATAAACTGCTGGGAAA	TTCTTCCATCTGGACAGTTT	TC38155
T-TC38158	×		GTTGAAGAGATGTGGGAAGA	GCTCAAATTTGTGTTCCAAT	TC38158
T-TC38177	×		TGTAAATCTCTCCTTTTCTGGT	ATCAGCAGCTTGATCATCTT	TC38177
T-TC38185	×		ACAGGAGTATTTCGGCATAA	AACCGCTTAAGGGTCTGTAT	TC38185
T-TC38199	×		AGTGGCACCAATGAACTAAC	TCAGGAGATCTTTTGCAGAT	TC38199
T-TC38203	×		CGATAACTTGTTCAGCCACT	ACCGAGATTTGCAATAAAAA	TC38203
T-TC38227	×		AAGAGATTGAAGAGCAGGTG	CATTAGCATCAGAGCCTTTC	TC38227
T-TC38242	×		AACAGAATCCTCACTTTTGC	CGTTCGAGATTGTAGGTCTC	TC38242
T-TC38278	×		ACAGGAACTGCAAGATATGC	CAAGGCCTCAATAGAAGTTG	TC38278
T-TC38284	×		TCGCAAAATAGGTTTCTCAT	CTGCCAAAGCTTCAGTAATC	TC38284
T-TC38296	×		TGCTCTTCTTCTTCCTCTTG	CAACGTGATGATCCTTCTTT	TC38296
T-TC38327	×		ACATCAAAGGGGAATCTTCT	CATACGATCTCTTTCGGAGA	TC38327
T-TC38341	×		ATGGTGAAGATTGTGGTAGG	ACTTGTGTAGCTTGTGAGCA	TC38341
T-TC38355	×		AAAGACTCACGATTTCCAGA	AACAAAGGTGAATGGTGAAG	TC38355
T-TC38361	×		AGAGTGGGAGAGTGATGATG	AATCCACAAAAACAACCAAG	TC38361
T-TC38394	×		CGATAATATTGGCGAAGTTG	CCTGCAAACTGAAGAACTTT	TC38394
T-TC38395	×		GGAGAGGGTGGAATTTTATT	AACACGAATAAACCCATCAG	TC38395
T-TC38396	×		ACGCTAACAAGCAAAATGAT	TTCCCATCTTTGTGAGAGTC	TC38396
T-TC38404	×		CAAGAACGAGTGGGTTATTT	CATCATTTCTTCCACTGCTT	TC38404
T-TC38411	×		GACACATGATGAACAACTGG	GTCTCCTTCAAATGTCTGGA	TC38411
T-TC38424	×		TGTGGGACTAGTTTCTCCAG	ATAAGGGTTCACAACTGCAC	TC38424
T-TC38436	×		TTCCGAATTACTGATGAAGG	CTTTGAAGTGTTGCAAATGA	TC38436
T-TC38444	×		AAAAGGATGAGTTTGGTCAG	TCCATCTCTCATTCCATCTC	TC38444
T-TC38461	×		AAGTTGCAGATGAGGATTTG	TTTATTGAACTCTAATGAAATGA	TC38461
T-TC38477	×		ATTTAGGCAATGGTGAAGAA	TCCTCATTCAACTCCAAATC	TC38477
T-TC38495	×		TCTGTTATGGCTGACAGTTG	CTGAAGCTCAAAGTGTTCCT	TC38495
T-TC38536	×		CGGTGATTGGCATATTTTAT	TCATAGAAGGCCAAGTGTTT	TC38536
T-TC38540	×		TTTGGACAAAAATGGCTACT	TAATCAATCCTGACCCGTAG	TC38540
T-TC38544	×		GCAGAAGCTGAAGATGAAAC	AGAATCTGAGAAGGGGTAGG	TC38544
T-TC38581	×		TCACCAAACTCCTAGACACC	TCGTTTCCAACTCTGTTTCT	TC38581
T-TC38607	×		TTTGATGAGAAAATGGAGGT	AAAAGATCCGATGAAGACAA	TC38607
T-TC38666	×		GCTTACAACGATTGAACACC	CTGGATCATAAACGCTTGTT	TC38666
T-TC38675	×		ATTCTTTCTTCCCGATGTTT	AATTGGGTAGAGGAAAAAGG	TC38675
T-TC38679	×		ATTTTGCATGCATTTTTCTC	TTCTCATCTGATTCCTTTGG	TC38679
T-TC38739	×		ACAACATGAAGGTCAGTTCC	CGAGGGAATATAGTGATTGC	TC38739
T-TC38773	×		AGATGTAGACGTACGGATGG	AAGTTGCAGAGAAATGGAGA	TC38773
T-TC38777	×		TGCTCAGGAAGTCAGGTACT	GCTGAAACCTCAGTCTCACT	TC38777
T-TC38829	×		TGGAGATGATTGGAAAGAAG	CCAGTGAAGATGGGTGTACT	TC38829
T-TC38870	×		TTCACATTGTTCCTCAACAC	ATGTTTGGGAAGGTCTGAT	TC38870
T-TC38875	×		TAGTTCTGATGATGGCAATG	TCAGTTTCCAACTCCTCTGT	TC38875
T-TC38886	×		CCTGCTGCAAAAGTTTTAAT	TATCCATAACCCTCTGCAAC	TC38886
T-TC38920	×		GAATGTTGGAGGTAAGCAGA	TTATAAAAGGCTCGGAGCTA	TC38920
T-TC38972	×		CCGAGACACAAAGAGAGATT	GGTTCGAACGAAATAACTCA	TC38972
T-TC38980	×		GGAGTACCTGCTTTTGAGAA	ATAGGCCACATTGGAATACA	TC38980
T-TC38981	×		GATTGTTTGCTTGGAATAGC	GATGATGATGATGGTGTTCA	TC38981
T-TC39005	×		ACTCTTCCGTTTTCGTTTCT	AGGCAATTTGGGAACTTTAT	TC39005
T-TC39015	×		CTTGCATTCAAAATCACAAA	ATTGAGGGACACTAAAGCAA	TC39015
T-TC39025	×		GGTATGGTAGGATCGATGAA	ATTGAACCATGGTGAAAAAG	TC39025
T-TC39038	×		TTAGGAGTGATGGGACTTTG	TCGAAAATTCAGGTTAACAAC	TC39038
T-TC39043	×		GCTCCTAATGTCTCTGATGC	GTGGCATCAACTTCGACTAC	TC39043
T-TC39054	×		CCAAGATGGGTAATTGACAT	AAGAATTAATGCACGGAGAA	TC39054
T-TC39070	×		AAAGGGTTTTTCAGTGGTTT	TCATCAAATCCATCTCTTCC	TC39070
T-TC39084	×		ACTGCAGGAAATGATGAAAC	CTGACTGTTTTGAAGGAGGA	TC39084
T-TC39138	×		CTGATGGAACAGCTGGTATT	TTCATTGAAGCCAAAACTCT	TC39138
T-TC39195	×		GATGGTGAACTCGTCAAAGT	TTCGAACGGACAAACTATCT	TC39195
T-TC39206	×		GGGAAAAAGAAGAGCAAAGT	CATTCTATACCCCTTTGTGC	TC39206
T-TC39208	×		CACTCGTTATTTGATGTTGG	CTTTTCGATGATTCCTTGAG	TC39208
T-TC39223	×		CTGTCGGATTGGATAAAAAC	GGGATTGTCACCATCTATTC	TC39223
T-TC39230	×		CATTGGTCTTTCTCGATTGT	ATAAGCAGCAGCGGTATAGA	TC39230
T-TC39282	×		TGCTTGCTTTCGGTATATTT	CCTCAACTCGTAATTTCAGC	TC39282
T-TC39304	×		ATTTCCACAGATTTTGCATC	ACCTGCCAATACACCAGTAG	TC39304
T-TC39312	×		ACAAAGATTCGACATCCATC	TCTATTTAACCCCAAATTGC	TC39312
T-TC39313	×		GTACCTCATGCACCACTTTC	TAAACCACCAGGTAACAACC	TC39313
T-TC39322	×		AGCAAAACCACATCCTTTTA	TGACGACACTACAGTGGAAA	TC39322
T-TC39323	×		GTCATGAACCCGCACTATAC	TTGAAAGTTGATGCATTGAT	TC39323
T-TC39324	×		AGGTGAGAACCATCAAGAGA	AGAAAACCTCTGGAGGTGAG	TC39324
T-TC39325	×		TCTTGGCTTAGGAGTGTTGT	GTTTAATTTCAACATGAGCATC	TC39325
T-TC39363	×		TACCATACAATGAGGGAAGG	GCCAGAATTGTTTAAAGGTG	TC39363
T-TC39366	×		ACAGGCAATTTTGATGATTC	TCTGTGCATATTCCAATCAA	TC39366
T-TC39383	×		ATCAAGTAACAGAGCGGTGA	GAGAGGAAAATCAGTCCAGA	TC39383
T-TC39394	×		TCGAAGACAAGGATGAAGAT	CCCGTTATGTTCCAATTCT	TC39394
T-TC39455	×		TACCAGACCTTGGAGAAGAA	TGAAGAAGATAATGGGTTGG	TC39455
T-TC39482	×		AAAGGGTTATGGACTCACAA	AATGTTGGTGAGGAATTTTG	TC39482
T-TC39523	×		CAAAAGCTCTCAATGGATTT	ACCATAGGAACAGGGACATA	TC39523
T-TC39525	×		AACAGTGTGAGCATGATTGA	AAACATCTTGGGATTTTTCC	TC39525
T-TC39566	×		TGGAGGTCTTGTAGATTCGT	GCATAGGCTTGATCACTAGC	TC39566
T-TC39584	×		CATACCGAAGCCAGTAAGAC	CAAAACATCTTTGACAATCG	TC39584
T-TC39591	×		CCTTTGATTTTTCTTTCTCG	AAACAAACAAATCGCACAA	TC39591
T-TC39605	×		AAGAAAGGGTGTTCCAATTC	GGATTTCACTCAAGGAAACA	TC39605
T-TC39612	×		GCTTCTCAAAGCTTATGGTG	ATGACCATACGGCAAATATC	TC39612
T-TC39634	×		GTTCCAAGTTTCAGTTCAGC	CTGGGTCAAAGCAACAGTAT	TC39634
T-TC39635	×		CAGATATGCAAATTGCTGAA	AGAAGCAAAATTTTCCACAG	TC39635
T-TC39649	×		GATTTGTGGACCATTTCTTG	AACAAATCACCAAGTTGACC	TC39649
T-TC39657	×		CGAACCATTAAGGTTTCATC	ATTAAGGAGGGGTACTCCAA	TC39657
T-TC39713	×		TTTTTCCCAATAAGAACGAG	TATGAACCCTTGCCATTAAG	TC39713
T-TC39720	×		GTGAACTAAGCAATCCCTTG	CATTCTGTGTAAATGGAGCA	TC39720
T-TC39728	×		CATGTATAGGGGCAGAAGTG	TCGAGTTGAGGGAATAAATG	TC39728
T-TC39770	×		GCTGGTGGAATGGAATAATA	ATTTACAGGAGGGGGTACAT	TC39770
T-TC39771	×		ATCAGGTCCATCAGAACTTG	GTATCAAATTTTGCCCAGTC	TC39771
T-TC39777	×		GCTTATGTCGGTGGAGATAC	TCCAACATCATGTGATCAAG	TC39777
T-TC39783	×		TGCAGATAATCGTACTGCAT	CGTCCTCAAATAAATTCTGG	TC39783
T-TC39792	×		TACGGGCTTTCAGATACAAT	ATACTACCCCGAGCAACAA	TC39792
T-TC39799	×		CAGCTTTTGTATTTTGACGA	AATCAAAGTTGCCTGGTTTA	TC39799
T-TC39810	×		GGAAGTACCCGAAAGAAGAT	TCAAAGGGAGTTGAAAATTG	TC39810
T-TC39812	×		AAGAAGCTTACCCAGACTCC	AGTGGGAAGGTTACTGTTGA	TC39812
T-TC39818	×		ACTTCATAGTGCCATTGCTT	ATTCCAGCAAAGAGATGAGA	TC39818
T-TC39855	×		ACATTCATTCATGTCTGCTG	ACTGCAACTCAATCATTTCC	TC39855
T-TC39941	×		ATGTTTTCTGGGATTTGATG	GGAGGAGGATTTATCTTTGG	TC39941
T-TC39966	×		GCTAGCTTGGAAGCTGTTAG	ACCACCGACAAGTTCTACTG	TC39966
T-TC39991	×		GCTAAGCCTGTTGCTAAGAA	CGAAGGTAATTCAAACTTGG	TC39991
T-TC40045	×		TGCGAGATAATGTTCTTCAA	AGGCCACAAATTTCAATAAA	TC40045
T-TC40062	×		ACCAAGTAAACCCTCCAACT	GAATATCGTTCTCCCTGTCA	TC40062
T-TC40108	×		TGATGTGGAGAGACATGCTA	CAGTTGGTCACTCAAATCCT	TC40108
T-TC40119	×		TGGGTCTTAACCTAAATGGA	GACTTGGTTTCGGACACTAC	TC40119
T-TC40160	×		GCATTGACCTTGTAATGGAA	AGAAGGTTGACTTGACGGTA	TC40160
T-TC40162	×		TGGCCACACTCTCTACTTCT	CTTCCACCACCAACAATAAT	TC40162
T-TC40164	×		GATACTACCAGCCGATCTCA	TCCTCTCTTCCTCTTCCTCT	TC40164
T-TC40167	×		CCTGAGAGGAATGTTCAGAT	GAACTGCAAATTCAAGATCC	TC40167
T-TC40204	×		TACACTTTCGGAGCTGGTAT	ATCGAAAAACAAAAGTGTGG	TC40204
T-TC40218	×		TGTTGCAGAAGAAGTGTTTG	ATGAATCATCAAACCAAAGC	TC40218
T-TC40237	×		ATTCATTCTCCCCCTTACAT	AAAGGACTGATTGCCTTTTA	TC40237
T-TC40238	×		GCCTGAGGATGATTTAGATG	GGCCATTAATCATACCATTT	TC40238
T-TC40250	×		CAATGTCGACAAAGAACTGA	CATTGGACCACTCTTTCAAC	TC40250
T-TC40303	×		GGGAATTCAGATCAACCTATT	AACTGGGAGTCGTTAGATTG	TC40303
T-TC40326	×		CAGAGCAGGTTACGATTGTT	TGACTTAGCAGGTCTCTTCC	TC40326
T-TC40359	×		CTCAAGGACAGGGTGAACTA	ACATGATTACCTCCTTGCAC	TC40359
T-TC40405	×		AGCCATGCTCTATTTCTTTG	GTCACGATACCACTCTCCAC	TC40405
T-TC40411	×		TAAGTGAAGATGCTGTCGTG	TCCATCTATGAAATGTTTTCG	TC40411
T-TC40428	×		GGATCGGTTGTGATAAGAAG	ACAACTCCATTCCTCTTCAA	TC40428
T-TC40439	×		CTCCACGAGATCTTTCTCAG	CTATCCAGGACTTCATGTCG	TC40439
T-TC40494	×		GTGGTGACAATGATGTGAAG	CATCCTCGGTGTACAACTCT	TC40494
T-TC40620	×		GGGTTTCTAAGGGACAAGAT	AATATTCCTTATTGCCACCA	TC40620
T-TC40642	×		GCATTGATAGATGGGTAAGC	AGGGGGTTTTAAGAAAGAAG	TC40642
T-TC40652	×		CCTTTTGTTTGGGTATTTTG	GCACGTTTTTCAAACAGATT	TC40652
T-TC40688	×		CAATTGATTACGAGCTAGGG	CAAACCCATCGTATATGCTT	TC40688
T-TC40689	×		ACGGTCACTTGAGAGAAAAA	CGAAACACAAATGGTACAAA	TC40689
T-TC40717	×		ACAACGTGATGGTCTTGTTT	ACCCAGTTCCATCTAATCCT	TC40717
T-TC40721	×		ATGACAGAAAACCGAATCAG	TGCTTAAGTCCAACAAGTGA	TC40721
T-TC40729	×		AAGGCAAATATTGGAGATGA	TTGTAAAAGGATGGAAGCAT	TC40729
T-TC40741	×		AAGACAAAAACGTCATCACC	AAGCCTTTGGGAGAGTCTAT	TC40741
T-TC40766	×		GCGAAGACAATAAAACATGG	AGTGTCCACCAGTATTCCAG	TC40766
T-TC40768	×		CCTCCCAAAAGGATATTTTC	ATTGACTGCAAGGGTTCTC	TC40768
T-TC40778	×		GGTTTAAAGATACGGCATTG	GCCATTGAAGCAAATAAAAC	TC40778
T-TC40810	×		TTGGAGTCGAGCAGATAGTT	ATTTGGGTACATGACAAAGC	TC40810
T-TC40826	×		GTACGAAGAAGAATCCGACA	ACCGCCTTGTACAGTATGTT	TC40826
T-TC40838	×		AAGTGATGCAGTTCTTGACC	CTTGAAGAACCATGAACCAT	TC40838
T-TC40865	×		CGATGATGAAGATGACATGA	AACGATCTTCAGGGTTGATA	TC40865
T-TC40880	×		AGAAGTTCTGAGTTGTATCTTTT	AGCCATTATGACCCTTTTCT	TC40880
T-TC40894	×		ATGGATTTACTTTGCAGGAA	AGCTTACAGGATGAGACTTGTT	TC40894
T-TC40899	×		CGGTCTCGGTTTTATTATTG	CAATTGGTTTTGAATCACCT	TC40899
T-TC40955	×		GTGGATTTTCTTATCATGAGC	TCATTTCACACAATGCAAAT	TC40955
T-TC40956	×		GGAAGAGATTATCCCAAACC	TTTTGCAGCTCATTTTATCA	TC40956
T-TC40965	×		CTGCTCCCATTACTCCAATA	ACCATCATCGTCATTCATCT	TC40965
T-TC41003	×		TTCATGTATTTCCGATCACA	TAAGCTAACACACGCACAAC	TC41003
T-TC41035	×		CCATAGGCCATAATCCTGTA	ATGGCTTTAAATGTGGAAGA	TC41035
T-TC41048	×		CCATATGGTTGTAGGATTGG	ATAGAGGGTGGAAGTGGAAC	TC41048
T-TC41080	×		TGCTCTTAAGGTGAAGGAAG	CACCTTCACCAGAATCACTT	TC41080
T-TC41161	×		TTTGCAAATCAATCTCACTTT	GTCGTTCTGATTTAGGCAGT	TC41161
T-TC41168	×		TTCAGTCTCGATCTTTACGG	GGTTTTCCACCACTGTTTTA	TC41168
T-TC41205	×		ATGGAGGTTGTGTTATCAGC	ATGCTTCACAAGTTGAAACC	TC41205
T-TC41229	×		ACAAAGATGTGCACAACAAG	CAAACTAAACCATGAAGAAGG	TC41229
T-TC41302	×		ATACGAAGGTTCAGCGTTTA	CCCAACCTCTCTCTCTCTCT	TC41302
T-TC41308	×		GGGGATAAAGAGAGAAGAGC	GGAGGCTAAAAAGAAATCAA	TC41308
T-TC41309	×		AAAAGGTTGTTCGGTATTCA	AATTCCCATCTTCCTTTCTC	TC41309
T-TC41322	×		AGGGAAGAAAATAGGGTGAG	AATAGTGCGTAGGTGTAGGG	TC41322
T-TC41412	×		AGTCAATCCCAAAATCACTG	AAAGCTTTTCTTGTGGTGAG	TC41412
T-TC41414	×		TTTCTCACTAGTCCGTTTGG	ATAATGGGGAAAAGGAAATG	TC41414
T-TC41450	×		ATAAAGGCGGAGAAAAAGAC	TCACAAGGAGAAACAAACCT	TC41450
T-TC41455	×		CACAAACCAGAACCTTTGTT	TCACCAAGGAGAAGAACATC	TC41455
T-TC41474	×		TTATGTCAAACTGCTTGTCG	ATGCACCATCCTCATACAGT	TC41474
T-TC41493	×		ACAGTATGTCATCGCACTCA	CATGTAACTGTGGTGGTAGC	TC41493
T-TC41514	×		AAACCACAAACAACAAAACC	GGTGTTGGTTGAAGAGGAG	TC41514
T-TC41520	×		GAGGATTTTGATGGAGATGA	AGAAGCTTTCACTTCGTGTC	TC41520
T-TC41523	×		TGCCTCTTTATTTCTTACCG	AACTCTGACACGAACCACAT	TC41523
T-TC41587	×		CGTATTCAGGATTGTTATTCG	TCTTCAGGAGCTTTTGCTAC	TC41587
T-TC41629	×		GTTTTCCTTGCTCTTTCTTG	CATTCTCCCCCAACTATTATT	TC41629
T-TC41670	×		GGTATTGAATTCCAAGGTGA	TCATCCAACTGCTGATTACA	TC41670
T-TC41721	×		GCTTAGGCTTTCACTTTTCA	TCCCACTATTTCCTTCCATA	TC41721
T-TC41723	×		TGAGCACAAGTGTCAAGAGA	TATCATAATCTGGCCCTTTG	TC41723
T-TC41725	×		AGCATTGGATACCACTCAAG	TCTGGAAAGTAGTCGAGGTC	TC41725
