# Supplementary material for: Linkage mapping and expression analysis of miRNAs and their target genes during fiber development in cotton
Source: BMC Genomics. 2013 Oct 16;14:706. doi: 10.1186/1471-2164-14-706 (PMC4007520; doi:10.1186/1471-2164-14-706)
Supplement: Additional file 4: Table S4 — Characteristics of 55 miRNA-SRAP polymorphic primer combinations in this study-: The primer was not mapped on the chromosome. [file 1471-2164-14-706-S4.xls]

## Sheet: Sheet1
Polymorphism primer combinations	loci No.	chromosome
miR159-Me19	1	-
miR159-Me24	1	Chr12
miR159-Me29	1	Chr05
miR160-Em46	1	Chr04
miR160-Me15	1	-
miR162-Em39	1	Chr08
miR162-Em62	1	Chr26
miR162-Me12	1	-
miR164-Em20	1	Chr26
miR164-Em33	1	Chr17
miR164-Me12	1	Chr14
miR164-Me29	1	Chr17
miR164-Me40	1	Chr13
miR164-Me4	2	Chr11,Chr20
miR165-Em33	1	Chr21
miR165-Me21	1	Chr14
miR165-Me54	1	Chr19
miR167-Me49	2	Chr03,Chr05
miR167-Me7	1	Chr25
miR168-Em34	1	Chr19
miR168-Me1	1	Chr03
miR168-Me17	1	Chr14
miR168-Me22	1	Chr10
miR169a-Em10	1	Chr03
miR169a-Em12	1	Chr15
miR169a-Em5	1	Chr18
miR169a-Me27	1	Chr19
miR169b-Em10	1	Chr19
miR169b-Em29	2	Chr10
miR169b-Me45	1	Chr05
miR171-Em29	1	Chr09
miR171-Em5	1	Chr15
miR171-Me17	1	Chr11
miR171-Me40	1	Chr20
miR171-Me6	1	Chr07
miR172-Em20	1	Chr21
miR172-Me10	1	Chr10
miR172-Me49	2	Chr10,Chr13
miR172-Me6	1	Chr21
miR393-Em1	1	Chr16
miR393-Me4	1	Chr08
miR393-Me42	1	Chr12
miR394-Em30	1	Chr06
miR394-Me31	1	Chr19
miR395-Me4	1	Chr19
miR396-Me43	1	Chr10
miR396-Me7	1	Chr07
miR397-Me49	1	Chr09
miR403-Em27	1	Chr11
miR403-Me20	1	Chr17
miR403-Me35	1	Chr02
miR408-Em31	1	Chr20
miR408-Em7	1	-
miR408-Me19	1	Chr06
miR408-Me49	1	Chr23
