# Supplementary material for: Linkage mapping and expression analysis of miRNAs and their target genes during fiber development in cotton
Source: BMC Genomics. 2013 Oct 16;14:706. doi: 10.1186/1471-2164-14-706 (PMC4007520; doi:10.1186/1471-2164-14-706)
Supplement: Additional file 6: Table S5 — Marker distribution on the interspecific BC1 genetic linkage map. [file 1471-2164-14-706-S6.xls]

## Sheet: Sheet1
Chromosome	Size (cM)	Mean distance (cM)	Total loci	miRNA loci	miRNA-SRAP loci	Target gene loci
Chr01	186.9	2.492	75	1	0	1
Chr02	156	2.4375	64	0	1	4
Chr03	156.2	2.13973	73	0	3	2
Chr04	140.1	2.25968	62	2	1	5
Chr05	242.8	1.68611	144	0	3	9
Chr06	171.4	2.01647	85	0	2	1
Chr07	103.4	1.47714	70	0	2	2
Chr08	148.1	1.59247	93	0	2	2
Chr09	148.8	1.56632	95	0	2	2
Chr10	179.7	1.93226	93	0	5	5
Chr11	234.8	1.61931	145	0	3	7
Chr12	221	2.14563	103	0	2	6
Chr13	208.1	2.00096	104	1	2	13
At subgenome	2297.3	1.90489	1206	4	28	59
Chr14	158	1.58	100	0	3	6
Chr15	189	1.61538	117	1	2	4
Chr16	89.2	0.969565	92	1	1	4
Chr17	149.4	2.04658	73	0	3	6
Chr18	144.4	1.40194	103	0	1	10
Chr19	252.3	1.56708	161	0	6	13
Chr20	107.5	0.977273	110	0	3	4
Chr21	256	1.72973	148	0	3	11
Chr22	166	1.78495	93	0	0	9
Chr23	193.2	1.725	112	2	1	8
Chr24	187	1.61207	116	0	0	8
Chr25	151.3	1.40093	108	0	1	8
Chr26	197.1	1.74425	113	1	2	6
Dt subgenome	2240.4	1.54938	1446	5	26	97
Total	4537.7	1.71105	2652	9	54	156
