# Supplementary material for: Linkage mapping and expression analysis of miRNAs and their target genes during fiber development in cotton
Source: BMC Genomics. 2013 Oct 16;14:706. doi: 10.1186/1471-2164-14-706 (PMC4007520; doi:10.1186/1471-2164-14-706)
Supplement: Additional file 8: Table S6 — Target gene primers and their corresponding miRNA families. [file 1471-2164-14-706-S8.xls]

## Sheet: Sheet1
Primer name	Their corresponding miRNA families
T-BF270826	miR414, miR414a, miRNA414b, miRNA414d, miRNA414e, miRNA414f
T-BM357994	miR395c
T-BG445878	miR166d
T-CO069827	miR390a-3p
T-CO085985	miR156, miR156d, miR156h, miR157b, miR157c
T-CO128820	miR395, miR395a, miR395b, miR395d, miR395p
T-TC28193	miR407
T-TC29369	miR414f
T-TC30532	miR390a-3p
T-TC31126	miR396a, miR396b, miR396c, miR396d
T-TC31154	miR479
T-TC33909	miR172, miR172a, miR172e
T-TC35737	miR417
T-CO081596	miR413
T-TC27877	miR169b
T-TC30287	miR395, miR395a, miR395b, miR395d
T-TC31104	miR167, miR167d
T-TC35328	miR400
T-TC35884	miR156, miR156b, miR156c, miR156d, miR156e, miR156h, miR156l, miR157, miR157a, miR157b
T-TC37141	miR164, miR164a, miR164c, miR164d, miR164e
T-TC38767	miR167, miR167a, miR167c, miR167d, miR167f, miR167h
T-TC39799	miR827
T-TC40481	miR407
T-TC41205	miR398, miR398a, miR398b
T-TC41731	miR172, miR172a, miR172c
T-BG443152	miR395, miR395a, miR395b, miR395d
T-CO083439	miR157
T-CO089890	miR479
T-CO105055	miR2948
T-TC27422	miR407
T-TC27990	miR414, miR414b, miR414d, miR414e, miR414f
T-TC29295	miR390
T-TC30580	miR415
T-TC31417	miR162
T-TC34294	miR408, miR408b
T-TC34838	miR390
T-TC35121	miR413
T-TC36356	miR156, miR156b, miR156c, miR156d, miR156h, miR156l, miR156f, miR157, miR157a, miR157b, miR157c
T-TC37339	miR156c
T-AI729015	miR414a, miR414d, miR414e, miR414f
T-BE055359	miR413
T-BF271544	miR2950
T-BF273323	miR414d, miR414e
T-BF275332	miR415
T-BF279189	miR396b
T-CO081163	miR162
T-CO105636	miR2947
T-CO107474	miR169, miR169a, miR169b, miR169g, miR169h, miR169s
T-CO108738	miR164, miR164a
T-CO114183	miR415
T-TC27304	miR482-3’
T-TC29029	miR160, miR160a, miR160f, miR160h
T-TC29212	miR156c
T-TC30742	miR172, miR172a, miR172c, miR172e, miR172g, miR172i
T-TC32522	miR162, miR162a
T-TC33578	miR414, miR414e, miR414f
T-TC34251	miR156, miR157b
T-TC35005	miR160, miR160a, miR160f, miR160h
T-TC37822	miR399, miR399b, miR399f
T-TC38444	miR482a
T-TC38464	miR396b
T-TC39084	miR172a, miR472, miR482-3’, miR482a
T-TC40160	miR171
T-TC40810	miR399a, miR399i
T-TC37575	miR2950
T-TC27391	miR414b, miR414d, miR414e
